# Supplementary material for: 10′-Chloro-3′,4′-dihydro-2′H-spiro­[cyclo­propane-1,7′(6′H)-pyrimido[2,1-a]isoquinolin]-6′-one
Source: Acta Crystallogr Sect E Struct Rep Online. 2012 Oct 31;68(Pt 11):o3252. doi: 10.1107/S1600536812044261 (PMC3515329; doi:10.1107/S1600536812044261)
Supplement: Supplementary file 1 [file e-68-o3252-sup1.cif]

##############################################################################
#                                                                            #
# This CIF contains the data in a paper accepted for publication in          #
# Acta Crystallographica Section E. It conforms to the requirements of       #
# Notes for Authors for Acta Crystallographica Section E, and has been       #
# peer reviewed under the auspices of the IUCr Commission on Journals.       #
#                                                                            #
# Full details of the Crystallographic Information File format               #
# are given in the paper "The Crystallographic Information File (CIF):       #
# a New Standard Archive File for Crystallography" by S. R. Hall, F. H.      #
# Allen and I. D. Brown [Acta Cryst. (1991), A47, 655-685].                  #
#                                                                            #
# The current version of the core CIF dictionary is obtainable from          #
# ftp://ftp.iucr.org/pub/cif_core.dic.                                       #
#                                                                            #
# Software is freely available for graphical display of the structure(s)     #
# in this CIF. For information consult the CIF software page                 #
# http://www.iucr.org/resources/cif/software.                                #
#                                                                            #
# This file may be used for bona fide research purposes within the           #
# scientific community so long as proper attribution is given to the journal # 
# article from which it was obtained.                                        #
#                                                                            #
##############################################################################
data_global
_audit_creation_method     'by CrystalStructure 3.8'
_journal_date_recd_electronic     2012-10-14
_journal_date_accepted     2012-10-25
_journal_name_full     'Acta Crystallographica, Section E'
_journal_year     2012
_journal_volume     68
_journal_issue     11
_journal_page_first     o3252
_journal_page_last     o3252
_journal_paper_category     QO
_journal_paper_doi     10.1107/S1600536812044261
_journal_coeditor_code     FF2085
loop_
    _publ_contact_author_name
    _publ_contact_author_address
    _publ_contact_author_email
    'Kensuke Okuda'
;
Laboratory of Medicinal and Pharmaceutical Chemistry
Gifu Pharmaceutical University
Gifu 501-1196
Japan
;
 okuda@gifu-pu.ac.jp
    'Ishida, Hiroyuki'
;
Department of Chemistry
Faculty of Science
Okayama University
Okayama 700-8530
Japan
;
 ishidah@cc.okayama-u.ac.jp
_publ_contact_author_fax     ' 81-58-230-8112'
_publ_contact_author_phone     ' 81-58-230-8100'
_publ_section_title
;\
10'-Chloro-3',4'-dihydro-2'<i>H</i>-spiro[cyclopropane-1,7'(6'<i>H</i>)-\
pyrimido[2,1-<i>a</i>]isoquinolin]-6'-one
;
loop_
    _publ_author_name
    _publ_author_footnote
    _publ_author_address
    'Okuda, Kensuke' .
;
Laboratory of Medicinal and Pharmaceutical Chemistry
Gifu Pharmaceutical University
Gifu 501-1196
Japan
;
    'Hirota, Takashi' .
;
Laboratory of Pharmaceutical Chemistry
Faculty of Pharmaceutical Sciences
Okayama University
Okayama 700-8530
Japan
;
    'Nishina, Yuta' .
;
Research Core for Interdisciplinary Sciences
Okayama University
Okayama 700-8530,
Japan
;
    'Ishida, Hiroyuki' .
;
Department of Chemistry
Faculty of Science
Okayama University
Okayama 700-8530
Japan
;
data_I
_chemical_name_systematic
;
10'-Chloro-3',4'-dihydro-2'<i>H</i>-spiro[cyclopropane-
1,7'(6'<i>H</i>)-pyrimido[2,1-<i>a</i>]isoquinolin]-6'-one
;
_chemical_formula_moiety     'C14 H13 Cl N2 O'
_chemical_formula_sum     'C14 H13 Cl N2 O'
_chemical_formula_iupac     'C14 H13 Cl N2 O'
_chemical_formula_weight     260.72
_chemical_melting_point     ?
_symmetry_cell_setting     orthorhombic
_symmetry_space_group_name_H-M     'P c a 21'
_symmetry_space_group_name_Hall     'P 2c -2ac'
loop_
    _symmetry_equiv_pos_site_id
    _symmetry_equiv_pos_as_xyz
    1 '+X,+Y,+Z'
    2 '1/2-X,+Y,1/2+Z'
    3 '1/2+X,-Y,+Z'
    4 '-X,-Y,1/2+Z'
_cell_length_a     8.8746(5)
_cell_length_b     13.3273(7)
_cell_length_c     9.8331(6)
_cell_angle_alpha     90.0000
_cell_angle_beta     90.0000
_cell_angle_gamma     90.0000
_cell_volume     1163.01(11)
_cell_formula_units_Z     4
_cell_measurement_reflns_used     15021
_cell_measurement_theta_min     3.1
_cell_measurement_theta_max     30.0
_cell_measurement_temperature     180.0(10)
_exptl_crystal_description     'platelet'
_exptl_crystal_colour     'colourless'
_exptl_crystal_size_max     0.25
_exptl_crystal_size_mid     0.21
_exptl_crystal_size_min     0.03
_exptl_crystal_density_diffrn     1.489
_exptl_crystal_density_meas     ?
_exptl_crystal_density_method     'not measured'
_exptl_crystal_F_000     544.00
_exptl_absorpt_coefficient_mu     0.316
_exptl_absorpt_correction_type     numerical
_exptl_absorpt_process_details     '(NUMABS; Higashi, 1999)'
_exptl_absorpt_correction_T_min     0.931
_exptl_absorpt_correction_T_max     0.991
_diffrn_ambient_temperature     180(2)
_diffrn_radiation_type     'Mo K\a'
_diffrn_radiation_wavelength     0.71075
_diffrn_measurement_device_type     'Rigaku R-AXIS RAPIDII'
_diffrn_measurement_method     \w
_diffrn_detector_area_resol_mean     10.00
_diffrn_reflns_number     17373
_diffrn_reflns_av_R_equivalents     0.0266
_diffrn_reflns_av_sigmaI/netI     0.0201
_diffrn_reflns_theta_max     29.98
_diffrn_reflns_theta_full     29.98
_diffrn_measured_fraction_theta_max     0.999
_diffrn_measured_fraction_theta_full     0.999
_diffrn_reflns_limit_h_min     -12
_diffrn_reflns_limit_h_max     12
_diffrn_reflns_limit_k_min     -18
_diffrn_reflns_limit_k_max     18
_diffrn_reflns_limit_l_min     -13
_diffrn_reflns_limit_l_max     13
_diffrn_standards_number     ?
_diffrn_standards_interval_count     ?
_diffrn_standards_interval_time     ?
_diffrn_standards_decay_%     ?
_refine_special_details
;
Refinement of <i>F</i>^2^ against ALL reflections. The weighted <i>R</i>-factor
<i>wR</i> and goodness of fit <i>S</i> are based on <i>F</i>^2^, conventional
<i>R</i>-factors <i>R</i> are based on <i>F</i>, with <i>F</i> set to zero for
negative <i>F</i>^2^. The threshold expression of <i>F</i>^2^ >
\s(<i>F</i>^2^) is used only for calculating <i>R</i>-factors(gt) <i>etc</i>.
and is not relevant to the choice of reflections for refinement.
<i>R</i>-factors based on <i>F</i>^2^ are statistically about twice as large
as those based on <i>F</i>, and <i>R</i>- factors based on ALL data will be
even larger.
;
_reflns_number_total     3359
_reflns_number_gt     3095
_reflns_threshold_expression     I>2sigma(I)
_refine_ls_structure_factor_coef     Fsqd
_refine_ls_matrix_type     full
_refine_ls_R_factor_all     0.0347
_refine_ls_R_factor_gt     0.0305
_refine_ls_wR_factor_gt     0.0758
_refine_ls_wR_factor_ref     0.0787
_refine_ls_goodness_of_fit_ref     1.048
_refine_ls_restrained_S_all     1.047
_refine_ls_number_reflns     3359
_refine_ls_number_parameters     163
_refine_ls_number_restraints     1
_refine_ls_hydrogen_treatment     constr
_refine_ls_weighting_scheme     calc
_refine_ls_weighting_details
         'calc w=1/[\s^2^(Fo^2^)+(0.0483P)^2^+0.1225P] where P=(Fo^2^+2Fc^2^)/3'
_atom_sites_solution_hydrogens     geom
_atom_sites_solution_primary     direct
_atom_sites_solution_secondary     difmap
_refine_ls_shift/su_max     0.001
_refine_ls_shift/su_mean     0.000
_refine_diff_density_max     0.324
_refine_diff_density_min     -0.152
_refine_ls_extinction_method     none
_refine_ls_extinction_coef     ?
_refine_ls_abs_structure_details     'Flack (1983), 1571 Friedel pairs'
_refine_ls_abs_structure_Flack     0.01(5)
loop_
    _atom_type_symbol
    _atom_type_description
    _atom_type_scat_dispersion_real
    _atom_type_scat_dispersion_imag
    _atom_type_scat_source
    'C' 'C' 0.0033 0.0016
                         'International Tables Vol C Tables 4.2.6.8 and 6.1.1.4'
    'H' 'H' 0.0000 0.0000
                         'International Tables Vol C Tables 4.2.6.8 and 6.1.1.4'
    'O' 'O' 0.0106 0.0060
                         'International Tables Vol C Tables 4.2.6.8 and 6.1.1.4'
    'N' 'N' 0.0061 0.0033
                         'International Tables Vol C Tables 4.2.6.8 and 6.1.1.4'
    'Cl' 'Cl' 0.1484 0.1585
                         'International Tables Vol C Tables 4.2.6.8 and 6.1.1.4'
_computing_data_collection     'PROCESS-AUTO (Rigaku/MSC, 2004)'
_computing_cell_refinement     'PROCESS-AUTO (Rigaku/MSC, 2004)'
_computing_data_reduction     'CrystalStructure (Rigaku/MSC, 2004)'
_computing_structure_solution     'SHELXS97 (Sheldrick, 2008)'
_computing_structure_refinement     'SHELXL97 (Sheldrick, 2008)'
_computing_molecular_graphics     'ORTEP-3 (Farrugia, 1997)'
_computing_publication_material
                            'SHELXL97 (Sheldrick, 2008) and PLATON (Spek, 2009)'
loop_
    _atom_site_type_symbol
    _atom_site_label
    _atom_site_fract_x
    _atom_site_fract_y
    _atom_site_fract_z
    _atom_site_U_iso_or_equiv
    _atom_site_adp_type
    _atom_site_calc_flag
    _atom_site_refinement_flags
    _atom_site_occupancy
    _atom_site_symmetry_multiplicity
    _atom_site_disorder_assembly
    _atom_site_disorder_group
    Cl Cl1 0.55266(4) 0.63700(2) 0.30542(5) 0.03531(10) Uani d . 1 1 . .
    O O1 0.57503(12) 0.04186(7) 0.43848(12) 0.0307(2) Uani d . 1 1 . .
    N N1 0.45976(11) 0.15982(7) 0.31067(13) 0.01989(19) Uani d . 1 1 . .
    N N2 0.36794(13) 0.28236(8) 0.15502(12) 0.0249(2) Uani d . 1 1 . .
    C C1 0.44659(13) 0.25802(10) 0.25827(13) 0.0189(2) Uani d . 1 1 . .
    C C2 0.56200(15) 0.13087(10) 0.40789(14) 0.0211(2) Uani d . 1 1 . .
    C C3 0.65462(14) 0.20982(9) 0.47518(13) 0.0205(2) Uani d . 1 1 . .
    C C4 0.63116(14) 0.31618(9) 0.43507(12) 0.0191(2) Uani d . 1 1 . .
    C C5 0.70816(15) 0.39510(11) 0.49866(14) 0.0259(3) Uani d . 1 1 . .
    H H5 0.7774 0.3806 0.5697 0.031 Uiso calc R 1 1 . .
    C C6 0.68510(16) 0.49385(10) 0.45973(15) 0.0260(3) Uani d . 1 1 . .
    H H6 0.7372 0.5470 0.5038 0.031 Uiso calc R 1 1 . .
    C C7 0.58418(16) 0.51363(10) 0.35496(15) 0.0242(3) Uani d . 1 1 . .
    C C8 0.50749(14) 0.43794(9) 0.28990(14) 0.0226(2) Uani d . 1 1 . .
    H H8 0.4391 0.4531 0.2185 0.027 Uiso calc R 1 1 . .
    C C9 0.53128(13) 0.33791(9) 0.33006(13) 0.0187(2) Uani d . 1 1 . .
    C C10 0.81354(17) 0.17547(12) 0.51350(16) 0.0301(3) Uani d . 1 1 . .
    H H10A 0.8443 0.1069 0.4865 0.036 Uiso calc R 1 1 . .
    H H10B 0.8952 0.2260 0.5108 0.036 Uiso calc R 1 1 . .
    C C11 0.69779(19) 0.18535(11) 0.62195(15) 0.0293(3) Uani d . 1 1 . .
    H H11A 0.7079 0.2420 0.6864 0.035 Uiso calc R 1 1 . .
    H H11B 0.6570 0.1229 0.6621 0.035 Uiso calc R 1 1 . .
    C C12 0.27594(16) 0.20671(11) 0.08694(15) 0.0297(3) Uani d . 1 1 . .
    H H12A 0.3328 0.1794 0.0086 0.036 Uiso calc R 1 1 . .
    H H12B 0.1836 0.2390 0.0513 0.036 Uiso calc R 1 1 . .
    C C13 0.23159(15) 0.12115(11) 0.17992(16) 0.0289(3) Uani d . 1 1 . .
    H H13A 0.1610 0.1456 0.2505 0.035 Uiso calc R 1 1 . .
    H H13B 0.1802 0.0681 0.1268 0.035 Uiso calc R 1 1 . .
    C C14 0.37139(16) 0.07873(10) 0.24647(16) 0.0267(3) Uani d . 1 1 . .
    H H14A 0.3421 0.0288 0.3162 0.032 Uiso calc R 1 1 . .
    H H14B 0.4338 0.0443 0.1773 0.032 Uiso calc R 1 1 . .
loop_
    _atom_site_aniso_label
    _atom_site_aniso_U_11
    _atom_site_aniso_U_22
    _atom_site_aniso_U_33
    _atom_site_aniso_U_12
    _atom_site_aniso_U_13
    _atom_site_aniso_U_23
    Cl1 0.04450(18) 0.01793(13) 0.0435(2) -0.00198(13) 0.00151(18) 0.00384(15)
    O1 0.0391(5) 0.0195(5) 0.0334(6) -0.0010(4) -0.0080(5) 0.0010(4)
    N1 0.0222(4) 0.0189(4) 0.0186(5) -0.0024(3) -0.0003(4) -0.0022(5)
    N2 0.0257(5) 0.0269(5) 0.0221(5) -0.0025(4) -0.0051(4) 0.0002(4)
    C1 0.0193(5) 0.0197(5) 0.0177(5) 0.0001(4) 0.0020(4) -0.0015(4)
    C2 0.0244(5) 0.0197(6) 0.0190(6) -0.0007(4) 0.0012(4) 0.0000(4)
    C3 0.0227(5) 0.0201(5) 0.0187(5) -0.0006(4) -0.0026(4) -0.0005(4)
    C4 0.0205(5) 0.0185(5) 0.0184(5) -0.0011(4) 0.0005(4) -0.0012(4)
    C5 0.0280(6) 0.0252(6) 0.0245(6) -0.0031(5) -0.0051(5) -0.0013(5)
    C6 0.0295(6) 0.0215(6) 0.0270(7) -0.0065(5) 0.0022(5) -0.0046(5)
    C7 0.0279(6) 0.0176(5) 0.0272(6) -0.0009(5) 0.0069(5) 0.0009(5)
    C8 0.0239(5) 0.0209(5) 0.0231(6) 0.0005(4) 0.0005(5) 0.0008(5)
    C9 0.0193(5) 0.0194(5) 0.0174(6) -0.0005(4) 0.0020(4) -0.0013(4)
    C10 0.0273(7) 0.0278(7) 0.0351(8) 0.0024(6) -0.0106(6) -0.0001(6)
    C11 0.0407(8) 0.0257(6) 0.0214(6) -0.0004(6) -0.0089(6) 0.0032(5)
    C12 0.0302(7) 0.0331(7) 0.0259(7) -0.0057(6) -0.0092(6) -0.0028(5)
    C13 0.0256(6) 0.0330(7) 0.0281(7) -0.0072(5) -0.0040(5) -0.0051(6)
    C14 0.0321(6) 0.0200(6) 0.0282(6) -0.0051(5) -0.0052(5) -0.0039(5)
_geom_special_details
;
All e.s.d.'s (except the e.s.d. in the dihedral angle between two l.s. planes)
are estimated using the full covariance matrix. The cell e.s.d.'s are taken
into account individually in the estimation of e.s.d.'s in distances, angles
and torsion angles; correlations between e.s.d.'s in cell parameters are only
used when they are defined by crystal symmetry. An approximate (isotropic)
treatment of cell e.s.d.'s is used for estimating e.s.d.'s involving l.s.
planes.
;
loop_
    _geom_bond_atom_site_label_1
    _geom_bond_atom_site_label_2
    _geom_bond_site_symmetry_2
    _geom_bond_distance
    _geom_bond_publ_flag
    Cl1 C7 . 1.7376(14) ?
    O1 C2 . 1.2292(16) ?
    N1 C2 . 1.3733(17) ?
    N1 C1 . 1.4113(16) ?
    N1 C14 . 1.4769(16) ?
    N2 C1 . 1.2740(17) ?
    N2 C12 . 1.4599(17) ?
    C1 C9 . 1.4822(17) ?
    C2 C3 . 1.4902(18) ?
    C3 C4 . 1.4859(17) ?
    C3 C11 . 1.5284(19) ?
    C3 C10 . 1.5299(19) ?
    C4 C9 . 1.3913(17) ?
    C4 C5 . 1.4015(18) ?
    C5 C6 . 1.3859(19) ?
    C5 H5 . 0.9500 ?
    C6 C7 . 1.390(2) ?
    C6 H6 . 0.9500 ?
    C7 C8 . 1.3748(19) ?
    C8 C9 . 1.4063(17) ?
    C8 H8 . 0.9500 ?
    C10 C11 . 1.486(2) ?
    C10 H10A . 0.9900 ?
    C10 H10B . 0.9900 ?
    C11 H11A . 0.9900 ?
    C11 H11B . 0.9900 ?
    C12 C13 . 1.514(2) ?
    C12 H12A . 0.9900 ?
    C12 H12B . 0.9900 ?
    C13 C14 . 1.512(2) ?
    C13 H13A . 0.9900 ?
    C13 H13B . 0.9900 ?
    C14 H14A . 0.9900 ?
    C14 H14B . 0.9900 ?
loop_
    _geom_angle_atom_site_label_1
    _geom_angle_atom_site_label_2
    _geom_angle_atom_site_label_3
    _geom_angle_site_symmetry_1
    _geom_angle_site_symmetry_3
    _geom_angle
    _geom_angle_publ_flag
    C2 N1 C1 . . 124.71(10) ?
    C2 N1 C14 . . 116.28(10) ?
    C1 N1 C14 . . 118.59(11) ?
    C1 N2 C12 . . 119.73(12) ?
    N2 C1 N1 . . 124.92(12) ?
    N2 C1 C9 . . 118.32(12) ?
    N1 C1 C9 . . 116.76(11) ?
    O1 C2 N1 . . 120.24(12) ?
    O1 C2 C3 . . 121.39(12) ?
    N1 C2 C3 . . 118.37(11) ?
    C4 C3 C2 . . 118.58(11) ?
    C4 C3 C11 . . 119.30(11) ?
    C2 C3 C11 . . 114.01(11) ?
    C4 C3 C10 . . 118.68(11) ?
    C2 C3 C10 . . 113.99(11) ?
    C11 C3 C10 . . 58.16(9) ?
    C9 C4 C5 . . 119.05(11) ?
    C9 C4 C3 . . 119.00(11) ?
    C5 C4 C3 . . 121.94(11) ?
    C6 C5 C4 . . 121.16(12) ?
    C6 C5 H5 . . 119.4 ?
    C4 C5 H5 . . 119.4 ?
    C5 C6 C7 . . 118.68(12) ?
    C5 C6 H6 . . 120.7 ?
    C7 C6 H6 . . 120.7 ?
    C8 C7 C6 . . 121.64(12) ?
    C8 C7 Cl1 . . 118.96(11) ?
    C6 C7 Cl1 . . 119.40(10) ?
    C7 C8 C9 . . 119.38(12) ?
    C7 C8 H8 . . 120.3 ?
    C9 C8 H8 . . 120.3 ?
    C4 C9 C8 . . 120.09(11) ?
    C4 C9 C1 . . 121.81(11) ?
    C8 C9 C1 . . 118.10(11) ?
    C11 C10 C3 . . 60.87(9) ?
    C11 C10 H10A . . 117.7 ?
    C3 C10 H10A . . 117.7 ?
    C11 C10 H10B . . 117.7 ?
    C3 C10 H10B . . 117.7 ?
    H10A C10 H10B . . 114.8 ?
    C10 C11 C3 . . 60.97(9) ?
    C10 C11 H11A . . 117.7 ?
    C3 C11 H11A . . 117.7 ?
    C10 C11 H11B . . 117.7 ?
    C3 C11 H11B . . 117.7 ?
    H11A C11 H11B . . 114.8 ?
    N2 C12 C13 . . 112.88(12) ?
    N2 C12 H12A . . 109.0 ?
    C13 C12 H12A . . 109.0 ?
    N2 C12 H12B . . 109.0 ?
    C13 C12 H12B . . 109.0 ?
    H12A C12 H12B . . 107.8 ?
    C14 C13 C12 . . 109.24(11) ?
    C14 C13 H13A . . 109.8 ?
    C12 C13 H13A . . 109.8 ?
    C14 C13 H13B . . 109.8 ?
    C12 C13 H13B . . 109.8 ?
    H13A C13 H13B . . 108.3 ?
    N1 C14 C13 . . 110.31(11) ?
    N1 C14 H14A . . 109.6 ?
    C13 C14 H14A . . 109.6 ?
    N1 C14 H14B . . 109.6 ?
    C13 C14 H14B . . 109.6 ?
    H14A C14 H14B . . 108.1 ?
loop_
    _geom_torsion_atom_site_label_1
    _geom_torsion_atom_site_label_2
    _geom_torsion_atom_site_label_3
    _geom_torsion_atom_site_label_4
    _geom_torsion_site_symmetry_1
    _geom_torsion_site_symmetry_2
    _geom_torsion_site_symmetry_3
    _geom_torsion_site_symmetry_4
    _geom_torsion
    _geom_torsion_publ_flag
    C12 N2 C1 N1 . . . . 3.66(19) ?
    C12 N2 C1 C9 . . . . -176.29(11) ?
    C2 N1 C1 N2 . . . . 169.27(13) ?
    C14 N1 C1 N2 . . . . -2.93(19) ?
    C2 N1 C1 C9 . . . . -10.78(18) ?
    C14 N1 C1 C9 . . . . 177.02(11) ?
    C1 N1 C2 O1 . . . . -173.21(13) ?
    C14 N1 C2 O1 . . . . -0.84(19) ?
    C1 N1 C2 C3 . . . . 7.29(19) ?
    C14 N1 C2 C3 . . . . 179.66(12) ?
    O1 C2 C3 C4 . . . . -178.91(12) ?
    N1 C2 C3 C4 . . . . 0.58(18) ?
    O1 C2 C3 C11 . . . . -30.41(18) ?
    N1 C2 C3 C11 . . . . 149.08(13) ?
    O1 C2 C3 C10 . . . . 33.87(19) ?
    N1 C2 C3 C10 . . . . -146.63(13) ?
    C2 C3 C4 C9 . . . . -4.26(17) ?
    C11 C3 C4 C9 . . . . -151.08(12) ?
    C10 C3 C4 C9 . . . . 141.41(12) ?
    C2 C3 C4 C5 . . . . 176.60(12) ?
    C11 C3 C4 C5 . . . . 29.78(18) ?
    C10 C3 C4 C5 . . . . -37.73(18) ?
    C9 C4 C5 C6 . . . . 0.73(19) ?
    C3 C4 C5 C6 . . . . 179.87(13) ?
    C4 C5 C6 C7 . . . . -0.4(2) ?
    C5 C6 C7 C8 . . . . 0.0(2) ?
    C5 C6 C7 Cl1 . . . . 179.55(11) ?
    C6 C7 C8 C9 . . . . 0.1(2) ?
    Cl1 C7 C8 C9 . . . . -179.46(10) ?
    C5 C4 C9 C8 . . . . -0.63(18) ?
    C3 C4 C9 C8 . . . . -179.79(11) ?
    C5 C4 C9 C1 . . . . 179.82(11) ?
    C3 C4 C9 C1 . . . . 0.66(17) ?
    C7 C8 C9 C4 . . . . 0.24(18) ?
    C7 C8 C9 C1 . . . . 179.81(11) ?
    N2 C1 C9 C4 . . . . -173.56(12) ?
    N1 C1 C9 C4 . . . . 6.49(17) ?
    N2 C1 C9 C8 . . . . 6.88(17) ?
    N1 C1 C9 C8 . . . . -173.07(11) ?
    C4 C3 C10 C11 . . . . 108.47(14) ?
    C2 C3 C10 C11 . . . . -104.35(13) ?
    C4 C3 C11 C10 . . . . -107.42(14) ?
    C2 C3 C11 C10 . . . . 104.32(13) ?
    C1 N2 C12 C13 . . . . 25.27(18) ?
    N2 C12 C13 C14 . . . . -52.69(16) ?
    C2 N1 C14 C13 . . . . 160.89(12) ?
    C1 N1 C14 C13 . . . . -26.25(17) ?
    C12 C13 C14 N1 . . . . 51.96(16) ?
loop_
    _geom_hbond_atom_site_label_D
    _geom_hbond_atom_site_label_H
    _geom_hbond_atom_site_label_A
    _geom_hbond_site_symmetry_A
    _geom_hbond_distance_DH
    _geom_hbond_distance_HA
    _geom_hbond_distance_DA
    _geom_hbond_angle_DHA
    C12 H12B Cg1 2_554 0.99 2.72 3.6000(15) 148
_iucr_refine_instructions_details
;
TITL  10121712
CELL  0.71075 8.87459 13.32727 9.83314 90.000 90.000 90.000
ZERR  4 0.00050 0.00070 0.00060 0.000 0.000 0.000
LATT -1
SYMM .50-X,    +Y, .50+Z
SYMM .50+X,    -Y,    +Z
SYMM    -X,    -Y, .50+Z
SFAC C H O N CL
UNIT 56 52 4 8 4
SHEL 99999.000000 0.000000
L.S. 15
FMAP 2
PLAN -20
WPDB -2
BOND $H
CONF
HTAB
TEMP -93.0
ACTA
SIZE 0.030 0.210 0.250
LIST 4
WGHT    0.048300    0.122500
FVAR       1.95674
CL1   5    0.552656    0.637003    0.305420    11.00000    0.04450    0.01793 =
         0.04351    0.00384    0.00151   -0.00198
O1    3    0.575029    0.041861    0.438477    11.00000    0.03906    0.01954 =
         0.03345    0.00100   -0.00802   -0.00098
N1    4    0.459762    0.159819    0.310666    11.00000    0.02218    0.01886 =
         0.01862   -0.00221   -0.00029   -0.00235
N2    4    0.367944    0.282358    0.155024    11.00000    0.02575    0.02686 =
         0.02211    0.00021   -0.00509   -0.00252
C1    1    0.446595    0.258018    0.258269    11.00000    0.01932    0.01969 =
         0.01767   -0.00147    0.00201    0.00015
C2    1    0.561998    0.130866    0.407887    11.00000    0.02441    0.01974 =
         0.01904    0.00000    0.00118   -0.00068
C3    1    0.654620    0.209822    0.475177    11.00000    0.02272    0.02011 =
         0.01866   -0.00055   -0.00262   -0.00059
C4    1    0.631160    0.316178    0.435067    11.00000    0.02051    0.01852 =
         0.01840   -0.00122    0.00055   -0.00112
C5    1    0.708164    0.395096    0.498664    11.00000    0.02799    0.02523 =
         0.02446   -0.00129   -0.00513   -0.00308
AFIX  43
H5    2    0.777385    0.380640    0.569706    11.00000   -1.20000
AFIX   0
C6    1    0.685100    0.493850    0.459734    11.00000    0.02952    0.02148 =
         0.02696   -0.00459    0.00222   -0.00649
AFIX  43
H6    2    0.737209    0.546972    0.503761    11.00000   -1.20000
AFIX   0
C7    1    0.584178    0.513629    0.354960    11.00000    0.02785    0.01760 =
         0.02725    0.00092    0.00695   -0.00088
C8    1    0.507492    0.437935    0.289896    11.00000    0.02385    0.02085 =
         0.02313    0.00085    0.00048    0.00051
AFIX  43
H8    2    0.439078    0.453060    0.218473    11.00000   -1.20000
AFIX   0
C9    1    0.531278    0.337906    0.330065    11.00000    0.01932    0.01936 =
         0.01742   -0.00126    0.00196   -0.00050
C10   1    0.813540    0.175474    0.513505    11.00000    0.02733    0.02782 =
         0.03509   -0.00012   -0.01058    0.00244
AFIX  23
H10A  2    0.844319    0.106902    0.486535    11.00000   -1.20000
H10B  2    0.895197    0.226046    0.510838    11.00000   -1.20000
AFIX   0
C11   1    0.697793    0.185349    0.621949    11.00000    0.04072    0.02571 =
         0.02138    0.00319   -0.00894   -0.00042
AFIX  23
H11A  2    0.707870    0.242016    0.686408    11.00000   -1.20000
H11B  2    0.656996    0.122881    0.662106    11.00000   -1.20000
AFIX   0
C12   1    0.275940    0.206705    0.086942    11.00000    0.03019    0.03314 =
         0.02589   -0.00276   -0.00923   -0.00575
AFIX  23
H12A  2    0.332751    0.179416    0.008587    11.00000   -1.20000
H12B  2    0.183550    0.238962    0.051271    11.00000   -1.20000
AFIX   0
C13   1    0.231587    0.121146    0.179917    11.00000    0.02556    0.03302 =
         0.02809   -0.00506   -0.00396   -0.00722
AFIX  23
H13A  2    0.161000    0.145649    0.250452    11.00000   -1.20000
H13B  2    0.180199    0.068107    0.126833    11.00000   -1.20000
AFIX   0
C14   1    0.371390    0.078735    0.246470    11.00000    0.03207    0.01997 =
         0.02819   -0.00394   -0.00517   -0.00510
AFIX  23
H14A  2    0.342092    0.028809    0.316172    11.00000   -1.20000
H14B  2    0.433849    0.044310    0.177319    11.00000   -1.20000
HKLF 4
REM   10121712
REM R1 =  0.0305 for   3095 Fo > 4sig(Fo)  and  0.0347 for all   3359 data
REM    163 parameters refined using      1 restraints
END
WGHT      0.0483      0.1225
REM Highest difference peak  0.324,  deepest hole -0.152,  1-sigma level  0.046
Q1    1   0.4862  0.2965  0.3049  11.00000  0.05    0.32
Q2    1   0.6113  0.1721  0.4399  11.00000  0.05    0.31
Q3    1   0.5310  0.3938  0.3117  11.00000  0.05    0.30
Q4    1   0.2660  0.1613  0.1365  11.00000  0.05    0.28
Q5    1   0.5728  0.3327  0.3954  11.00000  0.05    0.27
Q6    1   0.5679  0.4687  0.3152  11.00000  0.05    0.27
Q7    1   0.6707  0.3581  0.4517  11.00000  0.05    0.26
Q8    1   0.6488  0.2621  0.4587  11.00000  0.05    0.24
Q9    1   0.5877  0.5768  0.3118  11.00000  0.05    0.24
Q10   1   0.7030  0.4420  0.4661  11.00000  0.05    0.24
Q11   1   0.6355  0.4964  0.4064  11.00000  0.05    0.24
Q12   1   0.7689  0.1760  0.5799  11.00000  0.05    0.21
Q13   1   0.4078  0.1249  0.2961  11.00000  0.05    0.19
Q14   1   0.5152  0.1565  0.3490  11.00000  0.05    0.19
Q15   1   0.4502  0.2052  0.2952  11.00000  0.05    0.18
Q16   1   0.6383  0.2050  0.5559  11.00000  0.05    0.18
Q17   1   0.6225  0.6434  0.2369  11.00000  0.05    0.18
Q18   1   0.2986  0.1054  0.2154  11.00000  0.05    0.18
Q19   1   0.7498  0.2010  0.4786  11.00000  0.05    0.17
Q20   1   0.3787  0.2744  0.2215  11.00000  0.05    0.17
;
