# Supplementary material for: 10′-Chloro-3′,4′-dihydro-2′H-spiro­[cyclo­propane-1,7′(6′H)-pyrimido[2,1-a]isoquinolin]-6′-one
Source: Acta Crystallogr Sect E Struct Rep Online. 2012 Oct 31;68(Pt 11):o3252. doi: 10.1107/S1600536812044261 (PMC3515329; doi:10.1107/S1600536812044261)
Supplement: Supplementary file 2 [file e-68-o3252-Isup2.hkl]

# 
# h,k,l, Fc-squared, Fo-squared, sigma(Fo-squared) and status flag 
# 
data_I
_shelx_title '  10121712' 
_shelx_refln_list_code          4 
_shelx_F_calc_maximum      167.82 
_exptl_crystal_F_000       544.00 
_reflns_d_resolution_high  0.7111 
 
loop_ 
 _symmetry_equiv_pos_as_xyz 
 'x, y, z' 
 '-x+1/2, y, z+1/2' 
 'x+1/2, -y, z' 
 '-x, -y, z+1/2' 
 
_cell_length_a     8.8746 
_cell_length_b    13.3273 
_cell_length_c     9.8331 
_cell_angle_alpha  90.000 
_cell_angle_beta   90.000 
_cell_angle_gamma  90.000 
 
_shelx_F_squared_multiplier     1.000 
 
loop_ 
 _refln_index_h 
 _refln_index_k 
 _refln_index_l 
 _refln_F_squared_calc 
 _refln_F_squared_meas 
 _refln_F_squared_sigma 
 _refln_observed_status 
   2   0 -13       19.79        9.67      5.89 o 
   4   0 -13       29.47       14.08      7.26 o 
   1   1 -13       77.71       74.61     17.70 o 
   2   1 -13        7.13        3.89      4.63 o 
   3   1 -13       47.04       40.64      8.70 o 
   4   1 -13       16.70       19.62      5.52 o 
   1   2 -13      108.26      102.56      8.08 o 
   2   2 -13       21.16       16.67      4.35 o 
   3   2 -13       27.48       23.42      4.60 o 
   4   2 -13       11.03       14.39      5.62 o 
   1   3 -13       15.12       14.92      4.96 o 
   2   3 -13       44.63       40.60      4.93 o 
   3   3 -13       19.83       21.33      5.21 o 
   1   4 -13       49.01       40.94      9.37 o 
   2   4 -13       15.91       13.35      7.97 o 
   3   4 -13       81.41       68.50      9.02 o 
   1   5 -13       42.96       34.05      9.39 o 
   2   5 -13       74.28       60.68      6.97 o 
   1   6 -13       29.99       22.76      5.23 o 
   2   0 -12       82.28       91.24      7.60 o 
   4   0 -12        3.11       -2.99      8.73 o 
   6   0 -12       61.42       49.02      8.14 o 
   0   1 -12       65.02       56.29      5.95 o 
   1   1 -12       35.83       34.43      4.96 o 
   2   1 -12       14.34       10.62      6.01 o 
   3   1 -12       70.78       64.99      8.58 o 
   4   1 -12       19.30       20.99      5.58 o 
   5   1 -12       15.64       12.92      4.48 o 
   6   1 -12        3.89        5.17      6.75 o 
   0   2 -12      132.23      111.51     11.13 o 
   1   2 -12       97.55       87.58     12.01 o 
   2   2 -12       37.70       33.39      4.42 o 
   3   2 -12       17.45       17.09      4.12 o 
   4   2 -12       24.11       21.91      7.35 o 
   5   2 -12       12.30       11.93      5.22 o 
   6   2 -12        1.89        4.14      4.30 o 
   0   3 -12       35.59       32.34      8.05 o 
   1   3 -12       38.99       40.16      5.48 o 
   2   3 -12        6.65        4.13      3.74 o 
   3   3 -12       29.49       28.76      6.09 o 
   4   3 -12       23.13       23.99      7.21 o 
   5   3 -12       33.80       41.74      6.36 o 
   0   4 -12      127.96      115.24      6.88 o 
   1   4 -12       42.30       51.29      8.92 o 
   2   4 -12      237.97      222.13      8.92 o 
   3   4 -12       58.08       48.98      8.16 o 
   4   4 -12        9.75        7.12      6.54 o 
   5   4 -12       46.84       48.13      5.52 o 
   0   5 -12       79.82       61.76      5.55 o 
   1   5 -12       41.79       39.38      8.80 o 
   2   5 -12       69.39       65.34      6.39 o 
   3   5 -12      132.48      124.49      6.55 o 
   4   5 -12       10.13        9.39      4.97 o 
   5   5 -12       61.52       60.28      6.99 o 
   0   6 -12       37.47       25.73      6.91 o 
   1   6 -12        0.63        5.58      3.84 o 
   2   6 -12      105.35      104.95      7.26 o 
   3   6 -12       17.51       14.30      5.41 o 
   4   6 -12       69.48       78.23      5.66 o 
   0   7 -12       28.51       17.68      6.50 o 
   1   7 -12       42.46       45.48      5.09 o 
   2   7 -12        3.42        3.41      3.95 o 
   3   7 -12       27.44       17.46      5.19 o 
   4   7 -12       14.18       12.61      5.73 o 
   0   8 -12       34.75       26.24      6.61 o 
   1   8 -12       47.23       57.46      5.17 o 
   2   8 -12        7.09        6.56      6.85 o 
   3   8 -12       36.73       33.15      8.62 o 
   0   9 -12        3.57        6.71      5.13 o 
   1   9 -12       18.85       14.38      3.90 o 
   2   0 -11       73.93       75.51      6.50 o 
   4   0 -11       72.31       96.91     12.01 o 
   6   0 -11       60.12       67.96      8.33 o 
   1   1 -11      154.19      143.33      5.39 o 
   2   1 -11        1.74        8.13      3.95 o 
   3   1 -11       14.59       16.94      3.60 o 
   4   1 -11       25.31       34.45      4.96 o 
   5   1 -11       19.68       15.92      4.21 o 
   6   1 -11       78.00       82.58      7.30 o 
   7   1 -11        6.68        7.12      5.95 o 
   1   2 -11      172.85      177.96      8.69 o 
   2   2 -11       63.59       77.46      7.75 o 
   3   2 -11       87.31       85.62      8.03 o 
   4   2 -11       39.50       47.08      8.00 o 
   5   2 -11       27.72       31.28      5.27 o 
   6   2 -11       24.12       29.03      4.96 o 
   7   2 -11        5.12        3.03      4.95 o 
   1   3 -11        7.91       10.46      2.33 o 
   2   3 -11       86.82       86.09     10.74 o 
   3   3 -11       31.30       27.27      4.10 o 
   4   3 -11       48.29       47.16      4.83 o 
   5   3 -11       28.02       24.70      7.66 o 
   6   3 -11      112.49      141.43      7.25 o 
   7   3 -11       34.21       47.65     13.43 o 
   1   4 -11      410.39      391.44      7.62 o 
   2   4 -11       83.74       87.20      7.79 o 
   3   4 -11       25.31       20.66      6.36 o 
   4   4 -11       53.54       63.09      6.16 o 
   5   4 -11       34.81       39.15      4.92 o 
   6   4 -11       14.36       11.65      7.27 o 
   7   4 -11       65.36       75.30      6.37 o 
   1   5 -11       50.97       44.62      5.08 o 
   2   5 -11       30.22       30.12      3.80 o 
   3   5 -11       64.40       63.02      4.78 o 
   4   5 -11       28.25       25.31      5.02 o 
   5   5 -11       46.25       47.64      6.27 o 
   6   5 -11        2.10        3.35      3.74 o 
   1   6 -11      152.65      151.67     12.95 o 
   2   6 -11      128.84      114.94      6.76 o 
   3   6 -11      115.20      115.59      9.13 o 
   4   6 -11       50.52       42.81      4.85 o 
   5   6 -11       14.15       11.89      6.80 o 
   6   6 -11       13.28       20.29      4.46 o 
   1   7 -11        6.76        3.92      2.83 o 
   2   7 -11       20.72       20.25      7.04 o 
   3   7 -11      102.63       92.09     11.01 o 
   4   7 -11       13.37       11.01      3.95 o 
   5   7 -11       26.64       30.35      4.57 o 
   1   8 -11       11.30        7.65      2.91 o 
   2   8 -11       63.21       41.57      8.97 o 
   3   8 -11       38.44       37.54      8.94 o 
   4   8 -11       95.04       47.78     11.50 o 
   5   8 -11       30.70       25.20      4.74 o 
   1   9 -11       31.89       33.24      7.42 o 
   2   9 -11       41.39       35.55      7.90 o 
   3   9 -11       85.81      100.57     10.80 o 
   4   9 -11       23.54       20.49      8.80 o 
   1  10 -11       30.79       25.60      6.20 o 
   2  10 -11       31.18       30.10      7.21 o 
   3  10 -11        0.39        4.59      3.96 o 
   1  11 -11        2.99        2.77      2.94 o 
   0   0 -10      103.88       91.16      5.86 o 
   2   0 -10      175.55      158.92     12.27 o 
   4   0 -10      484.95      495.43     20.63 o 
   6   0 -10        5.45        8.21      5.37 o 
   8   0 -10       77.00       69.33     14.83 o 
   0   1 -10       35.85       29.43      4.18 o 
   1   1 -10      116.53      104.83      6.69 o 
   2   1 -10       40.75       39.73      3.85 o 
   3   1 -10       14.37       11.18      3.41 o 
   4   1 -10       12.02        9.73      3.47 o 
   5   1 -10       93.80       87.41     14.29 o 
   6   1 -10        1.21        0.80      4.16 o 
   7   1 -10        3.70        0.72      4.86 o 
   8   1 -10       18.69       14.61      4.93 o 
   0   2 -10       33.13       32.10      3.31 o 
   1   2 -10       44.81       36.64      3.06 o 
   2   2 -10       12.85        9.89      5.00 o 
   3   2 -10      225.04      219.87      9.81 o 
   4   2 -10       17.51       21.08      4.59 o 
   5   2 -10       60.58       70.07      5.05 o 
   6   2 -10       32.23       39.53      5.93 o 
   7   2 -10       16.18       21.83      4.57 o 
   8   2 -10       33.02       36.76      9.79 o 
   0   3 -10      186.64      181.87      7.07 o 
   1   3 -10        2.79        5.15      2.67 o 
   2   3 -10        7.62       11.34      3.57 o 
   3   3 -10       77.70       78.96      8.59 o 
   4   3 -10        2.77       -0.03      3.77 o 
   5   3 -10       33.48       33.50      5.29 o 
   6   3 -10        3.78        2.30      2.60 o 
   7   3 -10       19.23       21.29      4.38 o 
   8   3 -10       55.98       57.96      5.05 o 
   0   4 -10     1305.74     1299.89     31.01 o 
   1   4 -10        2.60        4.16      2.26 o 
   2   4 -10      213.28      212.86      7.49 o 
   3   4 -10      123.19      131.51      6.70 o 
   4   4 -10        5.74        8.28      4.05 o 
   5   4 -10       16.55       18.50      4.74 o 
   6   4 -10       52.29       58.49      4.13 o 
   7   4 -10       15.42       16.81      3.70 o 
   8   4 -10      200.58      223.47      9.22 o 
   0   5 -10      724.38      710.79     15.23 o 
   1   5 -10       44.95       45.32      3.36 o 
   2   5 -10       21.48       23.96      3.28 o 
   3   5 -10      245.02      241.22      6.95 o 
   4   5 -10       21.04       22.88      3.79 o 
   5   5 -10       72.49       70.34      4.03 o 
   6   5 -10        7.56        3.81      3.88 o 
   7   5 -10       26.05       27.68      4.83 o 
   0   6 -10      353.13      345.75      8.88 o 
   1   6 -10       38.51       39.04      2.72 o 
   2   6 -10       95.89       95.61      5.98 o 
   3   6 -10      286.20      287.14     10.95 o 
   4   6 -10       35.41       27.95      4.84 o 
   5   6 -10      148.37      135.90      4.86 o 
   6   6 -10       11.52        8.24      3.25 o 
   7   6 -10       12.46       13.02      3.20 o 
   0   7 -10        2.38        5.46      4.50 o 
   1   7 -10       68.30       58.99      5.28 o 
   2   7 -10       39.73       31.70      7.72 o 
   3   7 -10       30.74       30.92      4.74 o 
   4   7 -10       24.88       16.46      5.06 o 
   5   7 -10       29.40       31.61      4.11 o 
   6   7 -10       14.91       14.44      3.22 o 
   7   7 -10        5.97        2.66      3.99 o 
   0   8 -10      108.34       96.84      7.22 o 
   1   8 -10       67.00       66.68      4.49 o 
   2   8 -10       73.46       72.07      8.51 o 
   3   8 -10       17.59       15.26      4.62 o 
   4   8 -10       16.39       13.39      2.55 o 
   5   8 -10       45.01       41.97      3.78 o 
   6   8 -10       22.43       22.75      3.82 o 
   0   9 -10       54.94       55.31      6.01 o 
   1   9 -10       17.53       15.10      3.71 o 
   2   9 -10       33.16       40.16      4.56 o 
   3   9 -10       22.58       20.93      4.74 o 
   4   9 -10       21.30       14.13      6.33 o 
   5   9 -10        4.24       15.04      4.52 o 
   6   9 -10        6.08       12.77      2.90 o 
   0  10 -10      157.79      149.24      7.97 o 
   1  10 -10       46.76       42.79      3.87 o 
   2  10 -10       72.03       79.13      5.40 o 
   3  10 -10       17.66        9.03      4.23 o 
   4  10 -10        9.49        9.47      4.63 o 
   5  10 -10      126.63      116.29      7.55 o 
   0  11 -10      101.97       89.27      6.42 o 
   1  11 -10        2.99        2.54      4.29 o 
   2  11 -10       75.20       66.29      5.10 o 
   3  11 -10       10.69        7.62      3.83 o 
   4  11 -10       14.20       13.09      4.68 o 
   1  12 -10       10.12        8.79      4.53 o 
   2  12 -10       24.19       18.63      3.80 o 
   3  12 -10       30.37       26.91      4.69 o 
   2   0  -9      305.14      313.31     14.20 o 
   4   0  -9      505.27      518.16     20.76 o 
   6   0  -9       53.47       56.30      6.72 o 
   8   0  -9       76.96       73.62     13.68 o 
   1   1  -9       81.01       82.44      3.83 o 
   2   1  -9       14.10       13.87      3.02 o 
   3   1  -9       21.19       16.39      3.34 o 
   4   1  -9       38.46       45.64      4.11 o 
   5   1  -9       19.60       24.77      4.53 o 
   6   1  -9       44.59       52.47      5.58 o 
   7   1  -9        7.69        8.66      3.80 o 
   8   1  -9       80.10       70.72      4.75 o 
   9   1  -9       31.97       28.15      4.22 o 
   1   2  -9      284.57      276.84      6.12 o 
   2   2  -9       31.24       33.15      4.20 o 
   3   2  -9      217.48      206.36      6.05 o 
   4   2  -9       52.31       45.03      4.99 o 
   5   2  -9       16.44       15.25      4.33 o 
   6   2  -9       21.39       19.53      4.68 o 
   7   2  -9      191.89      191.97      7.50 o 
   8   2  -9       30.73       32.46      5.30 o 
   9   2  -9      106.41      113.05     10.28 o 
   1   3  -9       37.34       31.18      2.39 o 
   2   3  -9      633.09      591.12     10.42 o 
   3   3  -9       12.49       11.92      3.60 o 
   4   3  -9      164.07      154.33      6.92 o 
   5   3  -9       45.73       47.89      3.17 o 
   6   3  -9       62.50       74.08      6.48 o 
   7   3  -9       14.30       18.15      3.28 o 
   8   3  -9       33.72       41.71      4.67 o 
   9   3  -9       29.28       28.40      4.15 o 
   1   4  -9      283.49      279.91      5.42 o 
   2   4  -9      347.38      341.46     10.59 o 
   3   4  -9       71.85       80.11      6.37 o 
   4   4  -9       19.21       20.66      3.06 o 
   5   4  -9       11.43       12.97      4.08 o 
   6   4  -9       94.69      103.15      5.23 o 
   7   4  -9       13.76       13.48      7.85 o 
   8   4  -9       17.28       20.29      4.89 o 
   9   4  -9       16.48       20.38      5.55 o 
   1   5  -9       67.71       63.32      3.42 o 
   2   5  -9      193.25      186.65      5.43 o 
   3   5  -9       43.26       52.22      8.10 o 
   4   5  -9       79.60       83.66      4.61 o 
   5   5  -9       42.30       44.25      6.99 o 
   6   5  -9       23.71       25.63      3.14 o 
   7   5  -9       80.01       76.07      5.56 o 
   8   5  -9        6.83        5.97      3.21 o 
   1   6  -9      366.33      360.72      7.82 o 
   2   6  -9      109.94      112.68      5.52 o 
   3   6  -9      161.41      156.91      3.94 o 
   4   6  -9        5.52        5.81      5.54 o 
   5   6  -9       48.60       47.60      3.21 o 
   6   6  -9        6.78        3.44      4.31 o 
   7   6  -9        3.54        6.11      3.27 o 
   8   6  -9        4.29        0.30      3.42 o 
   1   7  -9      336.15      324.34      7.46 o 
   2   7  -9        7.32        4.21      3.44 o 
   3   7  -9       13.88       13.75      2.48 o 
   4   7  -9      172.04      181.43      4.97 o 
   5   7  -9        3.93        6.93      3.07 o 
   6   7  -9      116.17      124.84      6.06 o 
   7   7  -9       13.49       13.02      3.39 o 
   8   7  -9       23.13       24.94      4.65 o 
   1   8  -9      108.34      107.96      4.70 o 
   2   8  -9       30.69       26.26      4.17 o 
   3   8  -9       16.71       10.37      4.10 o 
   4   8  -9      135.30      138.97      3.84 o 
   5   8  -9       13.81       19.54      2.97 o 
   6   8  -9      198.72      201.42      6.08 o 
   7   8  -9        9.24       12.47      4.07 o 
   1   9  -9       30.65       35.45      2.71 o 
   2   9  -9       11.69       11.06      1.70 o 
   3   9  -9       38.88       32.59      7.44 o 
   4   9  -9        6.77       12.16      4.73 o 
   5   9  -9       77.35       93.90      3.74 o 
   6   9  -9       62.86       64.34      6.08 o 
   7   9  -9       47.76       44.16      4.61 o 
   1  10  -9      197.59      183.37      5.26 o 
   2  10  -9       96.86       98.68      8.27 o 
   3  10  -9       25.02       23.79      6.82 o 
   4  10  -9       46.73       40.11      3.57 o 
   5  10  -9        7.98        0.26      4.80 o 
   6  10  -9       95.72      108.43     13.68 o 
   1  11  -9        5.19        3.57      2.74 o 
   2  11  -9      110.81      111.70      8.46 o 
   3  11  -9        9.45        4.00      5.98 o 
   4  11  -9       26.11       14.06      4.52 o 
   5  11  -9       28.32       22.50      3.38 o 
   6  11  -9       20.22       19.79      4.54 o 
   1  12  -9      144.10      152.03      5.43 o 
   2  12  -9       24.57       19.58      6.10 o 
   3  12  -9       22.83       25.82      7.32 o 
   4  12  -9       71.20       46.79      9.83 o 
   5  12  -9       35.26       18.16      3.34 o 
   2  13  -9       22.21       23.33      5.55 o 
   3  13  -9        0.01        1.62      5.32 o 
   0   0  -8      573.55      586.77     12.93 o 
   2   0  -8     1008.75     1051.81     21.98 o 
   4   0  -8      149.10      142.14     12.05 o 
   6   0  -8       52.60       62.16      4.30 o 
   8   0  -8        1.18       -0.40      5.83 o 
  10   0  -8       73.77       71.32     10.55 o 
   0   1  -8       59.86       66.83      5.52 o 
   1   1  -8      197.48      183.15      5.37 o 
   2   1  -8       50.73       54.12      6.41 o 
   3   1  -8      164.42      166.40      7.51 o 
   4   1  -8       22.83       20.57      3.38 o 
   5   1  -8      121.28      109.15      4.58 o 
   6   1  -8      154.42      155.51      6.10 o 
   7   1  -8      125.73      135.55      7.74 o 
   8   1  -8       65.92       67.83      3.92 o 
   9   1  -8      105.62      109.74      4.75 o 
  10   1  -8        6.65        5.16      2.90 o 
   0   2  -8       79.35       76.83      5.79 o 
   1   2  -8       67.71       65.36      2.74 o 
   2   2  -8        2.52        2.22      3.21 o 
   3   2  -8      261.42      266.14      6.52 o 
   4   2  -8      116.52       95.43      3.63 o 
   5   2  -8      133.03      125.58      4.49 o 
   6   2  -8       15.40       16.41      3.20 o 
   7   2  -8       29.14       29.61      4.35 o 
   8   2  -8      100.86      102.71      6.18 o 
   9   2  -8       27.91       23.91      5.32 o 
  10   2  -8        0.55        4.16      5.55 o 
   0   3  -8      725.18      684.94     10.37 o 
   1   3  -8       19.13       24.29      2.86 o 
   2   3  -8      160.67      148.26      5.01 o 
   3   3  -8      144.40      148.24      4.08 o 
   4   3  -8      182.89      151.94      4.49 o 
   5   3  -8      229.57      219.97      5.72 o 
   6   3  -8        2.60        4.41      3.08 o 
   7   3  -8       23.19       17.25      3.18 o 
   8   3  -8       23.79       23.38      4.25 o 
   9   3  -8        6.76        5.62      4.59 o 
   0   4  -8      766.70      737.80     18.43 o 
   1   4  -8      486.63      448.50      7.55 o 
   2   4  -8      531.33      526.28     10.01 o 
   3   4  -8       58.64       58.02      4.34 o 
   4   4  -8       75.11       66.65      3.79 o 
   5   4  -8       89.45       87.27      6.46 o 
   6   4  -8      110.85      108.41      6.72 o 
   7   4  -8       26.08       26.23      3.60 o 
   8   4  -8      101.62      113.39      6.41 o 
   9   4  -8        5.20        4.94      3.51 o 
   0   5  -8       32.07       36.75      3.45 o 
   1   5  -8      295.43      293.49      5.15 o 
   2   5  -8      506.07      496.24      6.68 o 
   3   5  -8      343.28      339.81      8.23 o 
   4   5  -8       15.12       17.97      3.77 o 
   5   5  -8      503.70      497.70      9.37 o 
   6   5  -8       64.33       65.53      3.87 o 
   7   5  -8       87.74       91.52      5.81 o 
   8   5  -8       47.22       43.37      4.47 o 
   9   5  -8       15.82       20.70      3.73 o 
   0   6  -8      670.19      629.32     15.39 o 
   1   6  -8      119.38      118.52      3.66 o 
   2   6  -8      266.90      255.40      3.56 o 
   3   6  -8      251.59      243.54      6.41 o 
   4   6  -8        8.46       10.87      2.42 o 
   5   6  -8       45.84       38.15      5.58 o 
   6   6  -8        7.19        5.12      2.48 o 
   7   6  -8      130.19      134.39      5.46 o 
   8   6  -8        2.33        6.08      2.92 o 
   9   6  -8        1.61        2.06      3.33 o 
   0   7  -8      812.56      807.33     18.14 o 
   1   7  -8       40.40       33.07      2.52 o 
   2   7  -8       84.45       75.23      2.22 o 
   3   7  -8        9.32        9.94      3.07 o 
   4   7  -8       37.43       34.34      3.80 o 
   5   7  -8        9.72        7.14      2.56 o 
   6   7  -8       26.91       32.51      3.49 o 
   7   7  -8       77.07       92.02      6.87 o 
   8   7  -8      113.06      124.45      7.69 o 
   9   7  -8        4.74        5.93      3.47 o 
   0   8  -8      102.34       98.32      4.00 o 
   1   8  -8        7.50        8.67      2.14 o 
   2   8  -8       60.21       52.44      1.72 o 
   3   8  -8       28.89       25.73      3.94 o 
   4   8  -8       16.66       14.10      2.76 o 
   5   8  -8       29.91       29.53      4.14 o 
   6   8  -8       63.30       67.60      6.17 o 
   7   8  -8       85.41       95.36      7.26 o 
   8   8  -8       35.00       35.99      4.13 o 
   0   9  -8      137.14      137.38      6.54 o 
   1   9  -8        5.56        3.36      1.30 o 
   2   9  -8       69.37       67.41      1.95 o 
   3   9  -8       98.20       75.25      5.70 o 
   4   9  -8       27.91       26.48      4.57 o 
   5   9  -8       36.70       42.45      3.21 o 
   6   9  -8        7.83       10.49      2.86 o 
   7   9  -8        8.03       10.80      3.26 o 
   8   9  -8       15.26       19.07      3.35 o 
   0  10  -8      628.15      577.93     13.31 o 
   1  10  -8       28.85       28.92      1.98 o 
   2  10  -8      117.92      115.45      7.83 o 
   3  10  -8       94.84       87.96      7.13 o 
   4  10  -8       28.02       24.65      4.91 o 
   5  10  -8       54.29       49.29      7.99 o 
   6  10  -8        1.78        5.16      3.17 o 
   7  10  -8       95.72       92.63      6.01 o 
   0  11  -8      175.88      168.12      6.65 o 
   1  11  -8       50.96       48.14      4.56 o 
   3  11  -8       30.70       30.66      3.34 o 
   4  11  -8       47.51       45.28     10.08 o 
   5  11  -8       90.40       96.41      8.85 o 
   6  11  -8       28.89       26.56      5.08 o 
   7  11  -8        0.42        1.91      4.10 o 
   0  12  -8      231.96      230.79      7.46 o 
   1  12  -8       60.36       63.70      5.60 o 
   2  12  -8       59.99       58.94      4.37 o 
   3  12  -8      109.84      100.95      6.98 o 
   4  12  -8        2.65       -1.30      3.01 o 
   5  12  -8       17.55       13.94      3.51 o 
   6  12  -8       64.15       53.97      4.49 o 
   1  13  -8       21.68       19.94      4.62 o 
   2  13  -8        1.95        1.76      2.55 o 
   3  13  -8      143.63      149.64      7.00 o 
   4  13  -8        3.97        3.74      4.81 o 
   2  14  -8       58.11       69.96      4.34 o 
   3  14  -8      141.41      133.35      6.58 o 
   4  14  -8       98.64      106.17      6.69 o 
   2   0  -7     1011.90     1031.08     20.65 o 
   4   0  -7      209.56      203.10      6.66 o 
   6   0  -7      398.49      403.99      8.86 o 
   8   0  -7        2.92        6.62      5.57 o 
  10   0  -7       12.99       19.07      7.49 o 
   1   1  -7       49.18       66.29      2.92 o 
   2   1  -7      113.13      122.00      5.32 o 
   3   1  -7      159.44      151.32      7.23 o 
   4   1  -7      222.13      207.70      7.76 o 
   5   1  -7      174.97      178.88      4.77 o 
   6   1  -7      195.69      196.77      4.48 o 
   7   1  -7      308.14      311.36      6.81 o 
   8   1  -7      194.94      189.80      4.93 o 
   9   1  -7        3.84        4.07      2.73 o 
  10   1  -7       28.92       29.56      4.87 o 
   1   2  -7      409.93      388.95      5.94 o 
   2   2  -7       38.62       34.01      3.83 o 
   3   2  -7      183.85      177.86      4.59 o 
   4   2  -7       22.17       26.07      3.13 o 
   5   2  -7       12.32        6.98      2.46 o 
   6   2  -7       50.54       41.66      5.57 o 
   7   2  -7      360.31      353.86      6.88 o 
   8   2  -7       58.92       60.67      3.46 o 
   9   2  -7      236.34      242.48      5.91 o 
  10   2  -7        1.15        1.16      3.38 o 
   1   3  -7       86.82       76.12      4.99 o 
   2   3  -7      221.52      211.53      4.57 o 
   3   3  -7      198.88      204.85      6.47 o 
   4   3  -7     1932.96     1851.27     22.59 o 
   5   3  -7       21.19       19.31      3.08 o 
   6   3  -7       91.72       87.70      5.20 o 
   7   3  -7       22.65       24.18      3.47 o 
   8   3  -7      123.78      131.23      6.67 o 
   9   3  -7        3.89        1.36      3.35 o 
  10   3  -7       10.99        5.58      3.50 o 
   1   4  -7       80.37       77.64      4.35 o 
   2   4  -7      214.56      204.49      4.48 o 
   3   4  -7      505.63      486.74      8.16 o 
   4   4  -7      317.22      310.86      6.03 o 
   5   4  -7       79.11       74.56      3.42 o 
   6   4  -7        3.36        1.30      2.95 o 
   7   4  -7        2.83        0.89      3.38 o 
   8   4  -7       30.32       35.69      4.13 o 
   9   4  -7       21.95       26.18      4.40 o 
  10   4  -7       70.59       70.87      6.17 o 
   1   5  -7      479.53      476.24      6.41 o 
   2   5  -7       29.78       31.64      1.64 o 
   3   5  -7      157.17      168.51      4.94 o 
   4   5  -7      152.88      159.89      3.90 o 
   5   5  -7       28.55       24.13      4.03 o 
   6   5  -7       13.86       12.58      3.58 o 
   7   5  -7       45.79       48.31      3.90 o 
   8   5  -7        4.91        0.56      3.78 o 
   9   5  -7        4.00        7.18      4.49 o 
  10   5  -7        7.23       11.55      3.49 o 
   1   6  -7      610.71      614.93      6.51 o 
   2   6  -7       55.10       50.97      2.21 o 
   3   6  -7       55.44       52.87      4.66 o 
   4   6  -7      133.85      127.95      3.90 o 
   5   6  -7       47.90       45.59      2.97 o 
   6   6  -7       55.05       55.41      3.78 o 
   7   6  -7        9.03       10.07      2.94 o 
   8   6  -7        1.49       -0.84      3.47 o 
   9   6  -7        4.14       -0.39      3.14 o 
   1   7  -7      828.43      798.17      8.44 o 
   2   7  -7      839.44      787.06      8.24 o 
   3   7  -7       12.58       15.15      1.95 o 
   4   7  -7      116.58      112.57      5.02 o 
   5   7  -7       45.72       42.80      2.91 o 
   6   7  -7      124.23      124.20      6.08 o 
   7   7  -7       59.88       60.52      4.13 o 
   8   7  -7      106.72      112.72      6.50 o 
   9   7  -7       34.46       33.96      4.12 o 
   1   8  -7      400.99      404.71      5.77 o 
   2   8  -7       12.76       13.42      1.70 o 
   3   8  -7        6.95        4.95      2.15 o 
   4   8  -7      127.14      124.36      3.50 o 
   5   8  -7       10.19        9.94      2.96 o 
   6   8  -7      117.38      130.94      6.29 o 
   7   8  -7       20.20       22.50      2.99 o 
   8   8  -7       33.82       34.77      4.36 o 
   9   8  -7       23.07       19.55      3.86 o 
   1   9  -7      229.00      221.52      3.42 o 
   2   9  -7       43.10       35.67      2.05 o 
   3   9  -7       44.25       49.53      4.41 o 
   4   9  -7        8.90        6.23      2.35 o 
   5   9  -7        1.54       -1.63      2.26 o 
   6   9  -7        2.39        0.34      2.94 o 
   7   9  -7      140.49      157.35      7.94 o 
   8   9  -7       52.78       55.24      4.70 o 
   1  10  -7      158.34      139.28      3.42 o 
   2  10  -7       96.83       92.64      5.01 o 
   3  10  -7       91.39       90.61     13.08 o 
   4  10  -7      313.70      317.42      7.50 o 
   5  10  -7       52.84       53.04      6.10 o 
   6  10  -7       34.07       40.63      3.14 o 
   7  10  -7       36.75       35.23      3.40 o 
   8  10  -7       12.11       13.79      3.21 o 
   1  11  -7        4.66        1.21      1.37 o 
   2  11  -7       42.64       32.73      6.30 o 
   3  11  -7      102.17       89.19      4.18 o 
   4  11  -7      142.16      149.42      7.15 o 
   5  11  -7      173.10      189.00      7.18 o 
   6  11  -7      146.69      144.72      7.42 o 
   7  11  -7       18.59       18.05      4.91 o 
   1  12  -7      104.25       90.59      6.15 o 
   2  12  -7       35.53       35.06      3.53 o 
   3  12  -7       36.67       37.04      6.85 o 
   4  12  -7      292.39      281.30      7.47 o 
   5  12  -7       59.48       62.63      4.19 o 
   6  12  -7      150.17      156.12      7.69 o 
   7  12  -7       25.72       28.38      7.29 o 
   1  13  -7      139.99      142.79      6.84 o 
   2  13  -7       31.09       27.91      5.59 o 
   3  13  -7       26.44       22.53      3.37 o 
   4  13  -7       14.29        6.57      5.41 o 
   5  13  -7       31.10       27.90      3.73 o 
   6  13  -7      263.05      278.31      8.14 o 
   2  14  -7       22.18       18.29      5.21 o 
   3  14  -7       16.49       27.18      6.27 o 
   4  14  -7        7.74        2.82      2.93 o 
   5  14  -7       82.96       81.54      7.23 o 
   2  15  -7       60.05       57.50      6.43 o 
   3  15  -7        1.22        0.78      5.65 o 
   4  15  -7       13.13        9.03      4.20 o 
   0   0  -6     5620.43     6286.26    132.91 o 
   2   0  -6      691.93      652.68     13.74 o 
   4   0  -6      122.64      131.48      4.85 o 
   6   0  -6      214.90      214.22      9.32 o 
   8   0  -6       66.42       76.62      8.03 o 
  10   0  -6       74.57       71.83      4.13 o 
   0   1  -6     1190.63     1220.86     15.27 o 
   1   1  -6       40.71       55.49      2.59 o 
   2   1  -6      240.12      249.89      5.39 o 
   3   1  -6      654.68      644.41      8.83 o 
   4   1  -6      127.01      129.43      3.35 o 
   5   1  -6      495.95      498.08      8.54 o 
   6   1  -6      179.22      174.63      6.28 o 
   7   1  -6      118.41      122.02      4.16 o 
   8   1  -6       48.63       48.85      2.57 o 
   9   1  -6       14.42       13.75      2.12 o 
  10   1  -6        0.45       -1.77      1.77 o 
  11   1  -6        8.19       10.62      3.07 o 
   0   2  -6      188.79      202.77      4.32 o 
   1   2  -6      182.18      172.11      3.85 o 
   2   2  -6       50.70       50.05      2.82 o 
   3   2  -6      125.45      125.12      4.09 o 
   4   2  -6      234.19      228.66      5.24 o 
   5   2  -6      577.09      565.74      7.66 o 
   6   2  -6      126.32      114.91      5.16 o 
   7   2  -6       32.31       30.45      3.55 o 
   8   2  -6       23.54       24.59      2.26 o 
   9   2  -6       10.32        9.22      2.30 o 
  10   2  -6       48.11       54.41      3.91 o 
  11   2  -6       19.53       19.04      3.23 o 
   0   3  -6      314.54      282.78      7.98 o 
   1   3  -6       29.81       27.49      1.88 o 
   2   3  -6      523.87      508.20      6.31 o 
   3   3  -6       63.09       62.41      3.54 o 
   4   3  -6      193.85      189.71      4.42 o 
   5   3  -6      694.45      689.55     11.71 o 
   6   3  -6      319.56      278.60      7.33 o 
   7   3  -6       98.93       88.67      4.12 o 
   8   3  -6       11.31       10.56      2.13 o 
   9   3  -6       10.94        8.50      2.67 o 
  10   3  -6       21.28       21.64      2.89 o 
  11   3  -6       84.23       88.75      5.50 o 
   0   4  -6      579.17      548.07     13.59 o 
   1   4  -6      482.68      470.57      5.05 o 
   2   4  -6      647.28      652.59      6.05 o 
   3   4  -6       33.15       33.21      3.27 o 
   4   4  -6      604.95      591.37      7.99 o 
   5   4  -6       98.89       86.27      4.61 o 
   6   4  -6       87.26       88.51      9.71 o 
   7   4  -6       36.85       29.76      3.50 o 
   8   4  -6       78.68       79.84      6.47 o 
   9   4  -6       15.66       15.23      2.65 o 
  10   4  -6       17.64       15.68      5.95 o 
   0   5  -6      441.91      455.39     11.71 o 
   1   5  -6      136.81      145.85      2.83 o 
   2   5  -6      134.61      123.58      3.02 o 
   3   5  -6      747.64      746.79     11.65 o 
   4   5  -6      144.03      151.95      4.93 o 
   5   5  -6      674.67      691.38     10.07 o 
   6   5  -6      125.25      121.05      4.65 o 
   7   5  -6      163.10      159.05      6.12 o 
   8   5  -6       49.79       60.43      4.97 o 
   9   5  -6       18.80       16.80      5.37 o 
  10   5  -6       15.44       16.04      4.32 o 
   0   6  -6      829.65      762.55      7.76 o 
   1   6  -6      493.60      477.40      5.56 o 
   2   6  -6      477.03      466.12      5.13 o 
   3   6  -6      142.39      133.83      3.98 o 
   4   6  -6       24.70       25.18      3.42 o 
   5   6  -6      219.94      210.65      5.84 o 
   6   6  -6        4.33        2.51      2.42 o 
   7   6  -6       28.63       30.06      3.37 o 
   8   6  -6      101.22      101.14      5.95 o 
   9   6  -6       34.59       36.95      5.92 o 
  10   6  -6       47.53       39.07      6.59 o 
   0   7  -6      359.84      336.69      4.64 o 
   1   7  -6      138.94      133.99      3.41 o 
   2   7  -6      491.28      467.45      5.56 o 
   3   7  -6      327.43      304.30      9.05 o 
   4   7  -6        9.73       10.47      2.65 o 
   5   7  -6        7.67        4.41      2.44 o 
   6   7  -6        7.80        8.46      3.28 o 
   7   7  -6       13.27       16.93      4.42 o 
   8   7  -6      346.35      377.63      7.32 o 
   9   7  -6       10.95       10.56      4.44 o 
  10   7  -6       65.67       60.00      6.05 o 
   0   8  -6      205.84      188.27      3.32 o 
   1   8  -6      106.24      103.91      2.40 o 
   2   8  -6       84.59       85.63      2.28 o 
   3   8  -6       78.04       79.40      4.93 o 
   4   8  -6        3.18        0.69      1.88 o 
   5   8  -6      103.91       99.79      3.50 o 
   6   8  -6       54.38       56.70      3.20 o 
   7   8  -6        0.63        1.79      3.76 o 
   8   8  -6      176.15      204.72      9.23 o 
   9   8  -6      102.94      110.01      5.87 o 
   0   9  -6      139.06      133.31      4.56 o 
   1   9  -6      300.92      269.07      3.78 o 
   2   9  -6       41.66       36.96      3.46 o 
   3   9  -6      226.21      205.99      5.72 o 
   4   9  -6       20.60       16.38      3.35 o 
   5   9  -6      164.70      168.72      4.58 o 
   6   9  -6       31.21       27.21      6.99 o 
   7   9  -6      105.45      111.33      5.36 o 
   8   9  -6       67.25       68.00      6.63 o 
   9   9  -6       43.93       51.52      3.80 o 
   0  10  -6      141.32      142.01      8.64 o 
   1  10  -6       87.80       78.44      2.20 o 
   2  10  -6      618.39      560.74      9.00 o 
   3  10  -6      167.58      133.68      6.29 o 
   4  10  -6      134.35      130.43      4.49 o 
   5  10  -6       65.39       71.61      4.70 o 
   6  10  -6       74.40       72.90      5.29 o 
   7  10  -6       44.15       49.17      3.80 o 
   8  10  -6       18.81       19.98      4.27 o 
   9  10  -6       58.16       67.73      7.51 o 
   0  11  -6      308.22      294.99      8.16 o 
   1  11  -6       87.34       84.39      3.52 o 
   2  11  -6      252.78      245.99      6.51 o 
   3  11  -6      135.41      144.69      6.15 o 
   4  11  -6       92.63      103.36      5.08 o 
   5  11  -6        8.97        5.73      4.72 o 
   6  11  -6       34.61       27.54      4.83 o 
   7  11  -6       19.34       18.67      7.03 o 
   8  11  -6       29.90       33.67      3.45 o 
   0  12  -6       79.21       75.42      4.95 o 
   1  12  -6       37.71       33.38      3.54 o 
   2  12  -6       64.47       66.83      3.17 o 
   3  12  -6      150.96      153.74      4.93 o 
   4  12  -6       95.47       98.48      5.63 o 
   5  12  -6       10.06       14.76      5.34 o 
   6  12  -6       23.49       21.37      4.56 o 
   7  12  -6        5.02        3.15      4.18 o 
   0  13  -6       77.60       66.08      2.79 o 
   1  13  -6       80.87       76.55      6.05 o 
   2  13  -6        1.41        0.03      2.74 o 
   3  13  -6      153.11      157.59      9.00 o 
   4  13  -6       32.33       39.59      4.71 o 
   5  13  -6      138.93      151.36      6.58 o 
   6  13  -6       18.12       13.90      6.96 o 
   7  13  -6       68.08       86.40      6.77 o 
   1  14  -6       59.59       60.26      3.35 o 
   2  14  -6      154.16      152.44     10.59 o 
   3  14  -6       28.41       25.57      4.37 o 
   4  14  -6       53.61       54.20      4.80 o 
   5  14  -6       64.18       70.18      5.43 o 
   6  14  -6       26.76       24.88      7.01 o 
   2  15  -6      215.92      213.08      9.45 o 
   3  15  -6       18.56       13.61      4.33 o 
   4  15  -6       24.75       28.30      4.08 o 
   5  15  -6       32.59       26.27      3.88 o 
   3  16  -6       83.72       75.87      5.25 o 
   2   0  -5      656.72      722.29     17.44 o 
   4   0  -5      732.18      755.00     13.36 o 
   6   0  -5      103.73       97.33      4.97 o 
   8   0  -5      175.62      180.66      5.41 o 
  10   0  -5       11.84       10.35      2.41 o 
   1   1  -5      536.64      498.47      7.08 o 
   2   1  -5     1169.87     1177.28     12.36 o 
   3   1  -5      204.59      241.72      3.94 o 
   4   1  -5     1051.09     1083.58     11.56 o 
   5   1  -5      201.79      217.85      4.26 o 
   6   1  -5     1166.07     1144.65     10.58 o 
   7   1  -5      130.19      129.82      3.60 o 
   8   1  -5        6.90        7.51      1.77 o 
   9   1  -5      123.70      130.61      4.54 o 
  10   1  -5       62.09       63.98      2.91 o 
  11   1  -5       15.75       13.75      2.06 o 
   1   2  -5      356.35      336.41      3.50 o 
   2   2  -5      257.70      283.14      4.48 o 
   3   2  -5      428.23      409.86      5.72 o 
   4   2  -5      272.91      269.01      4.70 o 
   5   2  -5      123.30      145.16      3.64 o 
   6   2  -5      662.19      657.98      6.38 o 
   7   2  -5       14.35       15.87      1.50 o 
   8   2  -5       16.95       17.09      1.67 o 
   9   2  -5       62.90       67.71      2.49 o 
  10   2  -5       33.16       27.58      2.51 o 
  11   2  -5      152.27      151.25      6.74 o 
   1   3  -5      432.78      411.03      4.23 o 
   2   3  -5      807.08      812.68      8.46 o 
   3   3  -5       88.88       94.11      3.36 o 
   4   3  -5      523.53      489.25      6.95 o 
   5   3  -5      331.60      308.77      5.37 o 
   6   3  -5     1763.84     1708.53     15.65 o 
   7   3  -5       73.14       74.09      2.17 o 
   8   3  -5      147.39      131.16      2.63 o 
   9   3  -5      214.44      208.66      5.34 o 
  10   3  -5       16.23       15.60      1.87 o 
  11   3  -5       22.21       14.39      2.25 o 
   1   4  -5      695.70      695.60      6.67 o 
   2   4  -5      230.51      205.81      3.08 o 
   3   4  -5      115.81      115.30      3.77 o 
   4   4  -5      476.87      474.69      8.28 o 
   5   4  -5      308.01      302.31      6.45 o 
   6   4  -5      149.79      154.37      3.56 o 
   7   4  -5        6.73        4.61      1.54 o 
   8   4  -5       20.35       20.16      1.74 o 
   9   4  -5        8.36        6.99      1.87 o 
  10   4  -5       14.89       15.42      1.96 o 
  11   4  -5       39.40       45.83      3.52 o 
   1   5  -5     1133.85     1146.15     10.28 o 
   2   5  -5      102.62      108.31      2.31 o 
   3   5  -5      253.17      251.78      5.57 o 
   4   5  -5      187.56      192.36      6.12 o 
   5   5  -5       17.58       15.21      3.47 o 
   6   5  -5       47.27       41.68      1.89 o 
   7   5  -5       44.94       43.49      1.63 o 
   8   5  -5        5.83        6.39      1.73 o 
   9   5  -5       87.47      104.65      4.04 o 
  10   5  -5        8.66        8.81      2.59 o 
  11   5  -5        1.07        4.54      2.46 o 
   1   6  -5      599.78      553.90      6.69 o 
   2   6  -5      245.09      258.25      2.94 o 
   3   6  -5      540.65      532.66     12.24 o 
   4   6  -5      357.71      335.01      5.48 o 
   5   6  -5        7.49        8.67      3.68 o 
   6   6  -5        1.37        1.74      1.07 o 
   7   6  -5       41.77       46.67      4.31 o 
   8   6  -5       19.47       16.69      1.85 o 
   9   6  -5       17.28       17.44      2.71 o 
  10   6  -5        2.31        4.54      3.34 o 
   1   7  -5      115.42      111.17      2.60 o 
   2   7  -5      738.35      695.44     14.07 o 
   3   7  -5      754.51      716.13     10.00 o 
   4   7  -5      783.95      772.34     11.24 o 
   5   7  -5       56.24       52.83      3.84 o 
   6   7  -5      350.41      354.45     10.96 o 
   7   7  -5       25.95       22.37      1.71 o 
   8   7  -5      143.36      152.14      4.31 o 
   9   7  -5       44.53       49.39      6.60 o 
  10   7  -5       64.38       70.93      8.37 o 
   1   8  -5      126.92      114.48      2.93 o 
   2   8  -5      359.66      334.61      3.98 o 
   3   8  -5      426.51      412.45      6.37 o 
   4   8  -5       95.54      104.42      4.53 o 
   5   8  -5       18.54       15.54      2.98 o 
   6   8  -5      143.54      149.30      4.37 o 
   7   8  -5       85.78       82.93      4.02 o 
   8   8  -5        2.69        1.13      2.95 o 
   9   8  -5       17.29       12.14      2.69 o 
  10   8  -5        1.98        4.53      2.68 o 
   1   9  -5      481.81      447.65      3.87 o 
   2   9  -5       52.25       64.72      4.57 o 
   3   9  -5      386.67      378.68      6.78 o 
   4   9  -5       49.41       41.97      2.63 o 
   5   9  -5       52.31       54.93      3.08 o 
   6   9  -5       97.71       98.42      6.61 o 
   7   9  -5      273.67      265.23      7.19 o 
   8   9  -5      111.73      118.55      3.78 o 
   9   9  -5       87.74       97.48      5.18 o 
   1  10  -5      160.78      143.42      1.94 o 
   2  10  -5       49.96       39.51      2.47 o 
   3  10  -5        7.79       -1.98      3.68 o 
   4  10  -5      108.47      110.26      5.15 o 
   5  10  -5      126.82      126.97      5.95 o 
   6  10  -5       35.09       31.46      3.73 o 
   7  10  -5       40.67       39.91      8.55 o 
   8  10  -5       69.07       76.76      4.73 o 
   9  10  -5        7.84        7.84      4.74 o 
   1  11  -5      104.30       91.49      2.69 o 
   2  11  -5      260.38      260.67      6.97 o 
   3  11  -5      343.99      327.02      7.08 o 
   4  11  -5      752.76      754.32     13.46 o 
   5  11  -5       24.48       20.13      5.58 o 
   6  11  -5       28.38       35.61      4.99 o 
   7  11  -5       46.39       47.51      5.20 o 
   8  11  -5       25.72       24.17      2.97 o 
   9  11  -5       18.24       21.59      6.11 o 
   1  12  -5      116.97      117.11      2.42 o 
   2  12  -5      230.82      217.46      6.32 o 
   3  12  -5       72.71       78.19      6.52 o 
   4  12  -5      200.16      203.15      5.46 o 
   5  12  -5       80.51       98.02      5.62 o 
   6  12  -5       25.23       22.12      4.09 o 
   7  12  -5      124.58      147.97      6.98 o 
   8  12  -5       91.26       98.77     14.17 o 
   1  13  -5      274.73      249.48      3.00 o 
   2  13  -5       19.04       18.38      2.58 o 
   3  13  -5      259.59      267.01      8.19 o 
   4  13  -5      116.68      114.88      4.63 o 
   5  13  -5       63.57       63.05      7.59 o 
   6  13  -5       20.24       20.28      4.00 o 
   7  13  -5      142.95      159.76     13.41 o 
   1  14  -5       22.15       17.74      2.95 o 
   2  14  -5      194.22      185.74      5.02 o 
   3  14  -5       23.32       25.69      4.54 o 
   4  14  -5       57.79       56.30      4.62 o 
   5  14  -5        0.23        4.55      3.71 o 
   6  14  -5       18.63       11.91      3.73 o 
   1  15  -5       19.62       15.00      2.22 o 
   2  15  -5       49.52       47.73      3.33 o 
   3  15  -5       46.13       40.93      4.12 o 
   4  15  -5      133.09      135.30      5.84 o 
   5  15  -5        0.98       -1.03      3.69 o 
   2  16  -5        7.89        7.53      2.58 o 
   3  16  -5       16.72       22.44      6.64 o 
   4  16  -5       75.39       82.70      9.65 o 
   0   0  -4     1207.74     1103.69     17.22 o 
   2   0  -4     3141.41     3463.65     44.37 o 
   4   0  -4     2185.58     2333.20     24.68 o 
   6   0  -4      295.31      306.28      4.77 o 
   8   0  -4      196.94      186.30      4.13 o 
  10   0  -4        8.85        7.30      2.70 o 
   0   1  -4     3136.87     3315.12     40.88 o 
   1   1  -4      817.68      828.84      7.12 o 
   2   1  -4     2037.98     2135.40     22.63 o 
   3   1  -4     1676.18     1700.77     15.96 o 
   4   1  -4      756.29      778.35      6.17 o 
   5   1  -4      832.46      852.59      7.01 o 
   6   1  -4      352.01      342.44      3.38 o 
   7   1  -4      218.17      208.08      3.12 o 
   8   1  -4       81.65       81.71      2.64 o 
   9   1  -4        1.05        2.55      1.43 o 
  10   1  -4       26.83       26.34      2.01 o 
  11   1  -4       42.43       45.04      4.06 o 
   0   2  -4      578.58      547.60      8.37 o 
   1   2  -4      195.43      203.94      2.86 o 
   2   2  -4      331.27      338.92      5.51 o 
   3   2  -4       20.55       34.57      1.84 o 
   4   2  -4      406.13      436.15      5.14 o 
   5   2  -4       65.71       66.74      2.06 o 
   6   2  -4      160.68      148.76      2.69 o 
   7   2  -4       50.55       41.19      1.85 o 
   8   2  -4      377.71      367.31      5.42 o 
   9   2  -4       15.93       15.40      1.62 o 
  10   2  -4       27.69       27.55      2.44 o 
  11   2  -4       19.59       20.61      2.32 o 
   0   3  -4       78.79       69.00      1.63 o 
   1   3  -4       69.20       66.99      2.90 o 
   2   3  -4       75.20       65.67      2.75 o 
   3   3  -4     1523.15     1516.09     17.25 o 
   4   3  -4      313.79      311.61      3.26 o 
   5   3  -4      335.64      335.09      4.03 o 
   6   3  -4      402.82      397.26      4.76 o 
   7   3  -4       95.30       94.45      2.58 o 
   8   3  -4      206.23      185.78      3.39 o 
   9   3  -4       99.23       98.98      3.95 o 
  10   3  -4       55.21       52.60      2.10 o 
  11   3  -4       16.13       11.61      1.88 o 
   0   4  -4     2109.07     2187.71     23.54 o 
   1   4  -4      235.10      249.37      3.11 o 
   2   4  -4     1386.92     1392.70     14.20 o 
   3   4  -4      206.72      193.14      3.64 o 
   4   4  -4       45.88       46.70      1.69 o 
   5   4  -4        0.03        0.14      1.29 o 
   6   4  -4       50.78       53.36      1.95 o 
   7   4  -4       24.22       19.44      1.77 o 
   8   4  -4      204.36      182.21      3.16 o 
   9   4  -4       36.58       33.84      2.02 o 
  10   4  -4       90.44       85.46      3.44 o 
  11   4  -4        1.36       -1.73      1.78 o 
   0   5  -4     3099.54     3370.70     40.53 o 
   1   5  -4       22.80       25.19      1.13 o 
   2   5  -4      155.81      154.52      2.44 o 
   3   5  -4      940.16      984.25     19.78 o 
   4   5  -4       57.82       56.64      2.37 o 
   5   5  -4      156.57      144.69      3.37 o 
   6   5  -4        1.09        1.05      1.28 o 
   7   5  -4      134.35      130.96      3.50 o 
   8   5  -4        5.98        4.91      1.57 o 
   9   5  -4       60.67       61.26      2.44 o 
  10   5  -4        7.60        9.27      2.09 o 
  11   5  -4        1.06        1.73      1.66 o 
   0   6  -4     1268.76     1379.53     15.60 o 
   1   6  -4      751.48      732.79      5.35 o 
   2   6  -4      570.17      561.13      5.25 o 
   3   6  -4      244.44      228.91      4.64 o 
   4   6  -4      119.59      118.07      3.12 o 
   5   6  -4      365.78      353.87      4.61 o 
   6   6  -4      115.44      117.07      2.62 o 
   7   6  -4       22.70       21.98      2.08 o 
   8   6  -4       56.38       58.54      4.12 o 
   9   6  -4       11.13        9.69      2.03 o 
  10   6  -4       42.50       43.00      2.33 o 
  11   6  -4       34.30       37.25      3.14 o 
   0   7  -4     1048.63      999.75     13.65 o 
   1   7  -4      212.53      209.16      2.38 o 
   2   7  -4      138.23      118.05      2.32 o 
   3   7  -4      268.38      240.89      4.41 o 
   4   7  -4      319.42      294.87      6.38 o 
   5   7  -4       28.50       30.35      1.51 o 
   6   7  -4      352.74      344.67      6.14 o 
   7   7  -4      106.89      101.69      2.70 o 
   8   7  -4       35.41       36.92      2.55 o 
   9   7  -4        2.10        2.38      1.47 o 
  10   7  -4      120.55      140.59      4.46 o 
  11   7  -4       35.04       35.52      4.45 o 
   0   8  -4      112.01       93.94      3.11 o 
   1   8  -4      139.97      131.83      1.98 o 
   2   8  -4      513.54      495.85      4.85 o 
   3   8  -4       18.76       23.77      2.85 o 
   4   8  -4      349.81      339.69      5.60 o 
   5   8  -4       97.41       83.46      5.22 o 
   6   8  -4       81.37       88.53      4.02 o 
   7   8  -4        4.03        2.33      1.51 o 
   8   8  -4       77.75       75.97      2.43 o 
   9   8  -4        9.77        8.16      2.41 o 
  10   8  -4       65.74       73.48      4.50 o 
   0   9  -4       43.85       41.69      3.30 o 
   1   9  -4       58.36       56.21      1.70 o 
   2   9  -4       41.00       36.45      1.04 o 
   3   9  -4      976.55      941.00     17.00 o 
   4   9  -4      103.50       94.55      5.35 o 
   5   9  -4      744.53      726.64      8.31 o 
   6   9  -4       44.61       41.19      2.23 o 
   7   9  -4      254.88      261.72      6.00 o 
   8   9  -4       82.53       87.94      4.21 o 
   9   9  -4       28.41       28.99      3.58 o 
  10   9  -4       34.22       23.06      5.10 o 
   0  10  -4      834.56      765.79      8.46 o 
   1  10  -4        4.31        3.31      0.91 o 
   2  10  -4      316.65      310.43      3.22 o 
   3  10  -4       29.20       24.37      3.53 o 
   4  10  -4       48.16       41.79      4.11 o 
   5  10  -4      514.28      462.87      3.82 o 
   6  10  -4      172.32      171.74      4.44 o 
   7  10  -4      116.36      118.20      4.66 o 
   8  10  -4        0.19       -1.16      4.37 o 
   9  10  -4       33.59       33.92      2.86 o 
   0  11  -4     1784.64     1707.19     21.25 o 
   1  11  -4      258.79      241.71      2.61 o 
   2  11  -4      461.69      449.79      3.99 o 
   3  11  -4       39.61       41.66      2.95 o 
   4  11  -4        9.59        6.78      0.84 o 
   5  11  -4        5.14        3.22      0.57 o 
   6  11  -4       69.54       57.13      4.31 o 
   7  11  -4        3.90        0.47      3.88 o 
   8  11  -4      152.03      158.42      7.99 o 
   9  11  -4       21.89       19.00      4.37 o 
   0  12  -4      185.45      142.49      6.12 o 
   1  12  -4       89.46       82.44      1.73 o 
   2  12  -4       51.62       43.17      1.98 o 
   3  12  -4       18.25       19.15      1.10 o 
   4  12  -4        3.92        4.13      2.50 o 
   5  12  -4      135.56      136.73      7.50 o 
   6  12  -4        3.84        7.32      5.42 o 
   7  12  -4       35.73       36.51      5.77 o 
   8  12  -4        0.46        6.64      3.41 o 
   0  13  -4      129.75      122.30      3.77 o 
   1  13  -4       22.55       22.37      1.29 o 
   2  13  -4       32.78       30.44      1.55 o 
   3  13  -4      112.27      106.08      2.56 o 
   4  13  -4        6.75        5.70      3.11 o 
   5  13  -4      246.69      255.40      8.05 o 
   6  13  -4       20.97       24.37      6.69 o 
   7  13  -4       72.43       81.39      9.80 o 
   8  13  -4       25.41       21.46      5.45 o 
   0  14  -4      289.76      293.69      4.72 o 
   1  14  -4       24.42       20.84      3.63 o 
   2  14  -4      218.15      221.22      6.78 o 
   3  14  -4       22.06       19.36      3.36 o 
   4  14  -4       42.06       46.32      7.07 o 
   5  14  -4       64.73       67.79      5.61 o 
   6  14  -4      107.14      103.87      9.37 o 
   7  14  -4       38.86       39.45      5.13 o 
   0  15  -4      265.10      263.60      8.73 o 
   1  15  -4       39.86       37.47      4.42 o 
   2  15  -4      203.71      206.64      6.82 o 
   3  15  -4       42.98       44.19      4.15 o 
   4  15  -4       45.93       52.72      6.87 o 
   5  15  -4       70.92       80.84     12.19 o 
   6  15  -4       10.68        0.62      4.52 o 
   1  16  -4        8.99        7.01      4.56 o 
   2  16  -4       56.57       55.64      3.04 o 
   3  16  -4      287.22      308.25     13.58 o 
   4  16  -4        7.60       12.12      6.90 o 
   5  16  -4      157.19      164.77      6.27 o 
   2  17  -4        6.86        0.46      3.14 o 
   3  17  -4      105.19      105.58      5.14 o 
   2   0  -3     4263.52     4559.00     61.22 o 
   4   0  -3     1806.21     1786.45     16.19 o 
   6   0  -3      176.80      165.64      3.74 o 
   8   0  -3       66.20       68.80      4.28 o 
  10   0  -3       56.63       54.22      3.01 o 
  12   0  -3       28.47       29.63      4.24 o 
   1   1  -3      406.27      385.61      3.88 o 
   2   1  -3     1266.72     1315.04     11.34 o 
   3   1  -3      429.16      526.18      3.55 o 
   4   1  -3     4114.96     4405.35     30.30 o 
   5   1  -3      656.97      661.21      4.93 o 
   6   1  -3      157.04      143.24      2.62 o 
   7   1  -3       43.50       43.51      2.29 o 
   8   1  -3       92.74       88.41      2.70 o 
   9   1  -3       13.83       14.67      2.06 o 
  10   1  -3        9.73        6.27      1.74 o 
  11   1  -3       52.44       51.62      4.12 o 
  12   1  -3       30.08       22.25      3.07 o 
   1   2  -3     2764.93     2794.86     23.11 o 
   2   2  -3      696.62      686.36      7.37 o 
   3   2  -3      449.63      521.82      4.69 o 
   4   2  -3      397.46      439.97      3.17 o 
   5   2  -3      125.00      121.11      2.18 o 
   6   2  -3       74.14       74.86      2.28 o 
   7   2  -3      575.84      557.87      5.50 o 
   8   2  -3      166.75      165.82      4.25 o 
   9   2  -3       48.22       44.05      2.39 o 
  10   2  -3        5.15        3.84      1.50 o 
  11   2  -3      108.51      109.15      3.25 o 
  12   2  -3       13.32        9.29      2.71 o 
   1   3  -3      252.87      249.94      3.38 o 
   2   3  -3      306.38      312.09      4.10 o 
   3   3  -3      642.16      644.93      5.40 o 
   4   3  -3     1166.94     1164.39      7.72 o 
   5   3  -3       37.31       35.37      1.58 o 
   6   3  -3      466.19      446.04      3.92 o 
   7   3  -3     1055.99     1049.13      8.85 o 
   8   3  -3      496.74      481.81      4.89 o 
   9   3  -3      269.62      268.17      5.86 o 
  10   3  -3      141.34      132.32      3.24 o 
  11   3  -3        6.65        4.81      1.82 o 
  12   3  -3       14.99       10.77      3.02 o 
   1   4  -3     1878.13     1955.90     15.37 o 
   2   4  -3      596.91      610.49      7.14 o 
   3   4  -3      288.46      301.93      3.12 o 
   4   4  -3      508.22      488.96      4.46 o 
   5   4  -3       23.21       27.33      1.93 o 
   6   4  -3      376.03      357.22      3.69 o 
   7   4  -3        1.22        0.60      1.06 o 
   8   4  -3      269.41      266.89      3.59 o 
   9   4  -3        1.01        0.89      1.40 o 
  10   4  -3       95.04       88.46      2.51 o 
  11   4  -3        4.95        5.19      1.95 o 
   1   5  -3     1078.35     1156.91      7.97 o 
   2   5  -3      932.57     1049.48     15.69 o 
   3   5  -3      433.62      402.24      4.84 o 
   4   5  -3       30.11       30.60      1.49 o 
   5   5  -3       16.76       20.29      1.93 o 
   6   5  -3      208.81      198.69      3.32 o 
   7   5  -3        1.20       -0.68      0.79 o 
   8   5  -3        9.42       10.24      1.41 o 
   9   5  -3       29.75       30.91      1.91 o 
  10   5  -3       15.76       10.73      2.27 o 
  11   5  -3       30.18       30.75      2.86 o 
   1   6  -3     1534.53     1564.46     11.64 o 
   2   6  -3      117.24      107.94      1.24 o 
   3   6  -3      668.19      664.45      6.46 o 
   4   6  -3       70.79       70.55      3.07 o 
   5   6  -3       72.02       72.11      1.94 o 
   6   6  -3      280.49      278.63      3.95 o 
   7   6  -3      248.72      245.75      4.56 o 
   8   6  -3       12.03        9.53      1.59 o 
   9   6  -3       54.19       48.65      2.40 o 
  10   6  -3        9.36        7.23      1.87 o 
  11   6  -3       36.63       40.92      3.26 o 
   1   7  -3      242.73      263.99      2.75 o 
   2   7  -3       57.28       48.63      1.36 o 
   3   7  -3       96.60      106.91      2.42 o 
   4   7  -3     1694.68     1679.42     16.45 o 
   5   7  -3      441.81      435.16      5.16 o 
   6   7  -3     1115.02     1082.57     10.42 o 
   7   7  -3        6.55        5.69      1.79 o 
   8   7  -3        0.57        3.36      1.83 o 
   9   7  -3        6.53        5.71      2.15 o 
  10   7  -3        4.35        1.31      2.27 o 
  11   7  -3        8.62        6.57      2.61 o 
   1   8  -3      187.60      187.31      2.70 o 
   2   8  -3      179.03      183.89      2.61 o 
   3   8  -3       61.16       68.33      1.98 o 
   4   8  -3     1073.03     1028.71      8.37 o 
   5   8  -3      135.87      131.05      3.00 o 
   6   8  -3      175.67      166.09      3.64 o 
   7   8  -3       35.87       30.50      2.05 o 
   8   8  -3       42.07       40.79      2.12 o 
   9   8  -3      124.88      130.86      3.58 o 
  10   8  -3       39.51       33.73      2.29 o 
   1   9  -3      709.75      662.45      5.83 o 
   2   9  -3       64.10       69.19      2.28 o 
   3   9  -3      185.37      173.56      2.49 o 
   4   9  -3      106.72      103.90      3.60 o 
   5   9  -3        7.43        3.95      1.44 o 
   6   9  -3      358.96      329.94      4.29 o 
   7   9  -3      206.88      201.89      4.89 o 
   8   9  -3       38.89       38.18      2.31 o 
   9   9  -3       69.67       75.18      2.60 o 
  10   9  -3       10.96       14.04      3.80 o 
   1  10  -3      507.16      497.26      5.19 o 
   2  10  -3       67.67       62.61      4.72 o 
   3  10  -3      277.00      247.56      2.87 o 
   4  10  -3       35.03       35.27      2.16 o 
   5  10  -3       86.98       88.86      2.75 o 
   6  10  -3      180.58      175.78      5.91 o 
   7  10  -3       38.86       41.45      2.40 o 
   8  10  -3       72.45       71.45      3.88 o 
   9  10  -3        7.69        4.06      3.86 o 
  10  10  -3        2.54        2.98      4.89 o 
   1  11  -3      898.78      811.01     11.68 o 
   2  11  -3     1160.51     1089.92     12.37 o 
   3  11  -3        0.10       -0.29      1.18 o 
   4  11  -3      134.78      142.31      2.46 o 
   5  11  -3       47.42       44.87      2.82 o 
   6  11  -3      246.49      241.66      4.47 o 
   7  11  -3        5.18        8.06      3.42 o 
   8  11  -3       13.52       15.89      4.83 o 
   9  11  -3        6.49        2.42      3.80 o 
   1  12  -3       24.11       29.64      2.26 o 
   2  12  -3       86.86       86.00      3.18 o 
   3  12  -3      178.33      173.95      2.94 o 
   4  12  -3      111.27      118.11      3.10 o 
   5  12  -3      117.82      117.03      2.77 o 
   6  12  -3       29.70       25.91      4.29 o 
   7  12  -3       15.12       18.57      3.45 o 
   8  12  -3       17.82       12.76      4.11 o 
   9  12  -3       49.99       62.38      6.51 o 
   1  13  -3      672.22      654.82      6.19 o 
   2  13  -3       70.44       61.49      2.66 o 
   3  13  -3       30.81       32.02      1.53 o 
   4  13  -3       86.16       91.21      2.53 o 
   5  13  -3       12.56       12.15      3.04 o 
   6  13  -3       60.03       65.87      4.05 o 
   7  13  -3      151.84      160.02      6.65 o 
   8  13  -3       24.12       25.38      5.49 o 
   1  14  -3        3.29        2.67      1.20 o 
   2  14  -3      112.42      116.38      3.29 o 
   3  14  -3       14.96       14.74      2.15 o 
   4  14  -3      484.75      492.00     10.66 o 
   5  14  -3        8.41       14.68      4.17 o 
   6  14  -3       55.39       60.49      4.18 o 
   7  14  -3        5.32        3.85      3.76 o 
   1  15  -3       89.43       84.59      2.46 o 
   2  15  -3       80.92       73.15      3.01 o 
   3  15  -3       67.66       68.43     10.42 o 
   4  15  -3      144.12      145.40      6.41 o 
   5  15  -3       79.81       79.05     10.27 o 
   6  15  -3       32.04       25.97      5.27 o 
   1  16  -3      275.04      279.90      5.05 o 
   2  16  -3       11.56       10.08      3.17 o 
   3  16  -3      163.98      169.54      6.10 o 
   4  16  -3       15.90       12.40      6.37 o 
   5  16  -3       33.58       30.15      6.65 o 
   1  17  -3      159.00      168.80      9.48 o 
   2  17  -3      177.27      188.54      7.14 o 
   3  17  -3      153.43      151.59      8.44 o 
   4  17  -3        3.82       -2.69      2.69 o 
   1  18  -3       37.47       43.74      4.45 o 
   2  18  -3       30.64       31.30      6.51 o 
   0   0  -2     6520.15     7015.00    139.67 o 
   2   0  -2    28120.92    30684.20    509.28 o 
   4   0  -2      720.72      773.55      6.99 o 
   6   0  -2      222.82      219.11      3.82 o 
   8   0  -2      402.59      388.74      6.85 o 
  10   0  -2      303.97      290.55      6.22 o 
  12   0  -2       34.53       40.20      7.75 o 
   0   1  -2     3731.31     3952.37     38.47 o 
   1   1  -2     8024.40     8916.40     94.71 o 
   2   1  -2     5082.40     5414.77     39.89 o 
   3   1  -2     2660.52     2750.58     16.77 o 
   4   1  -2      260.05      280.51      2.48 o 
   5   1  -2      373.82      335.71      3.53 o 
   6   1  -2       60.13       64.44      3.44 o 
   7   1  -2      508.74      488.87      4.32 o 
   8   1  -2       94.58       86.67      2.53 o 
   9   1  -2      130.61      131.50      3.54 o 
  10   1  -2       22.48       23.00      1.82 o 
  11   1  -2       28.28       25.25      2.60 o 
  12   1  -2       27.36       21.37      2.59 o 
   0   2  -2     3637.47     3962.66     37.88 o 
   1   2  -2      325.50      311.47      3.60 o 
   2   2  -2     1058.46     1076.97      7.19 o 
   3   2  -2      132.22      104.50      1.58 o 
   4   2  -2      211.38      222.46      2.46 o 
   5   2  -2     1027.69      986.63      7.35 o 
   6   2  -2      224.66      201.23      2.81 o 
   7   2  -2       14.02       17.77      1.71 o 
   8   2  -2      255.53      272.10      5.20 o 
   9   2  -2       73.41       70.55      2.85 o 
  10   2  -2       95.10       91.69      2.72 o 
  11   2  -2      131.43      130.79      3.54 o 
  12   2  -2       31.24       33.84      3.96 o 
   0   3  -2     3480.59     3691.97     43.78 o 
   1   3  -2     1297.13     1330.04     13.19 o 
   2   3  -2      185.04      200.48      2.12 o 
   3   3  -2       63.08       63.46      1.61 o 
   4   3  -2      304.26      328.02      3.04 o 
   5   3  -2      448.87      454.04      3.68 o 
   6   3  -2      117.79      114.97      2.55 o 
   7   3  -2        8.31        9.80      1.68 o 
   8   3  -2      262.91      244.35      3.09 o 
   9   3  -2       72.70       76.53      2.97 o 
  10   3  -2       29.19       29.71      2.56 o 
  11   3  -2        4.84        5.15      1.93 o 
  12   3  -2       30.16       24.92      2.08 o 
   0   4  -2     3196.72     3413.44     40.45 o 
   1   4  -2      830.96      878.08      5.66 o 
   2   4  -2     1889.68     1948.10     13.95 o 
   3   4  -2     1170.10     1266.29      8.41 o 
   4   4  -2       85.51       89.60      1.41 o 
   5   4  -2       25.53       24.91      1.31 o 
   6   4  -2        0.04       -1.25      1.25 o 
   7   4  -2      205.82      198.06      2.60 o 
   8   4  -2       35.58       32.81      1.98 o 
   9   4  -2       38.54       35.82      1.87 o 
  10   4  -2      168.47      170.81      3.58 o 
  11   4  -2       17.81       16.74      1.93 o 
  12   4  -2       70.21       70.44      3.61 o 
   0   5  -2     1155.74     1245.22     12.56 o 
   1   5  -2      454.97      446.63      3.25 o 
   2   5  -2     1294.35     1436.64     10.92 o 
   3   5  -2      447.35      447.46      3.54 o 
   4   5  -2       37.73       39.80      1.62 o 
   5   5  -2      402.22      389.37      3.65 o 
   6   5  -2        5.01        5.76      1.07 o 
   7   5  -2      198.52      201.50      3.04 o 
   8   5  -2       63.58       69.57      3.79 o 
   9   5  -2        3.63        1.06      1.35 o 
  10   5  -2       46.79       45.02      2.59 o 
  11   5  -2        2.77        7.52      2.35 o 
   0   6  -2     2447.40     2729.21     31.24 o 
   1   6  -2      458.86      472.21      3.85 o 
   2   6  -2      923.65      988.24      8.26 o 
   3   6  -2      593.65      581.88      5.17 o 
   4   6  -2      252.49      271.29      3.14 o 
   5   6  -2      131.21      123.81      2.71 o 
   6   6  -2      132.83      124.70      2.88 o 
   7   6  -2      176.38      166.65      2.51 o 
   8   6  -2       32.08       32.35      1.30 o 
   9   6  -2       38.29       41.25      2.77 o 
  10   6  -2       69.08       72.92      2.61 o 
  11   6  -2        7.15        9.74      2.05 o 
   0   7  -2      752.34      761.53      9.42 o 
   1   7  -2       13.60       13.61      0.96 o 
   2   7  -2      617.98      567.00      6.80 o 
   3   7  -2      237.47      237.46      2.89 o 
   4   7  -2      168.99      177.54      3.42 o 
   5   7  -2      213.07      205.35      3.32 o 
   6   7  -2      222.82      221.60      4.65 o 
   7   7  -2        1.34        2.76      1.61 o 
   8   7  -2       56.30       59.82      2.69 o 
   9   7  -2       36.09       39.36      2.45 o 
  10   7  -2       31.87       30.08      2.33 o 
  11   7  -2        1.43       -0.51      2.78 o 
   0   8  -2     1227.85     1265.26     14.47 o 
   1   8  -2       37.65       36.33      1.74 o 
   2   8  -2      106.28      100.26      2.54 o 
   3   8  -2      541.54      511.06      5.92 o 
   4   8  -2        5.08        5.74      1.68 o 
   5   8  -2      117.62      127.24      2.77 o 
   6   8  -2      208.76      214.75      4.22 o 
   7   8  -2       49.64       50.56      2.23 o 
   8   8  -2      458.66      456.08      7.50 o 
   9   8  -2       52.73       60.56      3.51 o 
  10   8  -2      120.06      107.66      6.14 o 
  11   8  -2       45.06       47.97      4.01 o 
   0   9  -2       41.62       43.57      2.33 o 
   1   9  -2       48.07       41.62      1.78 o 
   2   9  -2      121.87      120.23      1.28 o 
   3   9  -2      692.89      680.31      7.82 o 
   4   9  -2      281.34      266.76      4.88 o 
   5   9  -2     1417.08     1370.29     13.70 o 
   6   9  -2      221.40      199.89      3.15 o 
   7   9  -2      143.71      146.14      3.35 o 
   8   9  -2       57.48       56.80      2.85 o 
   9   9  -2       61.69       61.72      3.79 o 
  10   9  -2      124.89      116.56      3.92 o 
   0  10  -2     2607.63     2540.34     33.19 o 
   1  10  -2      567.96      556.16      5.26 o 
   2  10  -2      354.64      331.37      4.81 o 
   3  10  -2      413.53      383.93      7.59 o 
   4  10  -2      314.14      315.23      5.32 o 
   5  10  -2      740.02      751.95     10.90 o 
   6  10  -2       97.51       89.89      3.37 o 
   7  10  -2      221.23      215.65      3.20 o 
   8  10  -2       86.18       90.52      4.72 o 
   9  10  -2        0.43        0.82      2.34 o 
  10  10  -2       44.34       34.56      4.97 o 
   0  11  -2     1999.42     1930.72     24.14 o 
   1  11  -2      162.86      149.80      2.83 o 
   2  11  -2      501.70      487.06      6.79 o 
   3  11  -2       52.00       59.64      2.93 o 
   4  11  -2      226.45      222.16      3.76 o 
   5  11  -2       22.13       18.87      1.81 o 
   6  11  -2       25.01       23.38      2.74 o 
   7  11  -2        1.37       -0.17      2.14 o 
   8  11  -2       38.22       32.37      3.85 o 
   9  11  -2       13.26       13.00      4.54 o 
   0  12  -2       53.52       45.89      3.42 o 
   1  12  -2       49.19       41.87      2.22 o 
   2  12  -2      154.73      146.38      4.22 o 
   3  12  -2       61.19       69.45      2.24 o 
   4  12  -2       33.50       31.03      3.35 o 
   5  12  -2      104.44      112.22      6.84 o 
   6  12  -2       20.26       21.65      2.31 o 
   7  12  -2       61.01       61.04      3.28 o 
   8  12  -2       80.26       67.47      5.56 o 
   9  12  -2        2.92        4.83      4.09 o 
   0  13  -2        4.47        4.66      1.99 o 
   1  13  -2       74.31       68.28      3.84 o 
   2  13  -2      143.47      128.58      3.47 o 
   3  13  -2      230.59      236.48      4.20 o 
   4  13  -2       57.45       58.76      2.23 o 
   5  13  -2       54.87       53.02      2.73 o 
   6  13  -2        7.71        7.70      2.47 o 
   7  13  -2       29.50       26.98      7.30 o 
   8  13  -2       40.20       36.79      5.87 o 
   0  14  -2      539.38      543.78      7.77 o 
   1  14  -2       42.62       40.54      2.38 o 
   2  14  -2      139.36      132.47      3.34 o 
   3  14  -2       69.75       62.80      3.00 o 
   4  14  -2       62.17       73.15      2.69 o 
   5  14  -2      166.57      177.98      3.33 o 
   6  14  -2        4.66        7.39      3.35 o 
   7  14  -2       52.21       60.09      4.53 o 
   8  14  -2       84.64       86.67      6.07 o 
   0  15  -2      367.92      376.13      6.46 o 
   1  15  -2        0.25        1.32      1.79 o 
   2  15  -2      118.14      115.00      3.70 o 
   3  15  -2      136.82      144.03      3.08 o 
   4  15  -2       53.67       59.13      2.89 o 
   5  15  -2       93.91      104.35      4.91 o 
   6  15  -2       12.07        8.39      3.21 o 
   7  15  -2        8.66        6.67      4.21 o 
   0  16  -2       31.01       20.68      5.89 o 
   1  16  -2       60.29       57.75      3.59 o 
   2  16  -2       24.34       21.95      2.13 o 
   3  16  -2      134.16      140.19      5.29 o 
   4  16  -2       67.28       59.08      5.45 o 
   5  16  -2      244.70      241.38      7.49 o 
   6  16  -2       15.98       15.12      3.80 o 
   0  17  -2       42.06       50.22      3.95 o 
   1  17  -2       47.86       47.70      4.81 o 
   2  17  -2       26.75       32.28      4.29 o 
   3  17  -2      168.92      182.15      8.65 o 
   4  17  -2        9.16       11.35      5.68 o 
   0  18  -2      156.36      157.52      9.10 o 
   1  18  -2        8.76        9.95      2.85 o 
   2  18  -2       15.39       17.86      8.51 o 
   2   0  -1    12965.20    14230.68    179.77 o 
   4   0  -1     1858.08     1821.39     16.08 o 
   6   0  -1      845.80      824.74     10.00 o 
   8   0  -1        4.36        3.97      2.02 o 
  10   0  -1       36.81       37.51      3.22 o 
  12   0  -1       45.07       34.45      4.19 o 
   1   1  -1     3585.25     3901.13     25.91 o 
   2   1  -1     3070.42     3212.73     18.78 o 
   3   1  -1       49.66       56.08      1.32 o 
   4   1  -1     1281.38     1360.80      8.13 o 
   5   1  -1       51.58       41.51      1.34 o 
   6   1  -1      292.83      295.96      3.30 o 
   7   1  -1      255.62      249.83      3.46 o 
   8   1  -1      126.55      118.17      2.98 o 
   9   1  -1       11.51       12.36      1.65 o 
  10   1  -1       27.45       24.17      2.41 o 
  11   1  -1       55.16       55.64      2.32 o 
  12   1  -1       30.73       25.65      2.49 o 
   1   2  -1     3842.06     4015.70     30.36 o 
   2   2  -1     1005.83     1076.36      6.56 o 
   3   2  -1     1385.63     1386.77      8.30 o 
   4   2  -1      416.18      428.97      3.20 o 
   5   2  -1      786.91      840.47      6.17 o 
   6   2  -1      336.99      367.97      3.52 o 
   7   2  -1      413.93      422.25      4.89 o 
   8   2  -1       89.48       83.93      2.32 o 
   9   2  -1      510.49      501.85      4.88 o 
  10   2  -1      154.20      158.43      4.71 o 
  11   2  -1       53.67       54.21      2.26 o 
  12   2  -1       46.38       43.17      2.51 o 
   1   3  -1      535.89      538.38      4.63 o 
   2   3  -1      615.12      613.85      5.26 o 
   3   3  -1       14.07       13.83      0.95 o 
   4   3  -1     1815.77     1787.46     10.77 o 
   5   3  -1       44.22       52.76      1.99 o 
   6   3  -1      975.44      972.68      6.95 o 
   7   3  -1      342.17      344.60      4.75 o 
   8   3  -1      234.16      243.45      5.17 o 
   9   3  -1      127.82      135.14      2.80 o 
  10   3  -1       84.02       81.13      2.58 o 
  11   3  -1       98.23      101.04      3.01 o 
  12   3  -1        0.84       -1.36      1.62 o 
   1   4  -1      118.31      124.55      2.72 o 
   2   4  -1     1356.08     1384.18      8.93 o 
   3   4  -1     1380.30     1446.13     12.69 o 
   4   4  -1     1165.00     1176.24      7.19 o 
   5   4  -1      424.91      437.92      3.60 o 
   6   4  -1      834.01      834.86      6.01 o 
   7   4  -1       71.52       72.18      3.13 o 
   8   4  -1       55.81       61.93      2.18 o 
   9   4  -1       13.48       13.83      1.80 o 
  10   4  -1       23.23       24.43      2.43 o 
  11   4  -1        4.88        2.05      1.92 o 
  12   4  -1       79.31       80.49      3.99 o 
   1   5  -1     2482.46     2512.64     20.12 o 
   2   5  -1      161.27      169.27      2.19 o 
   3   5  -1        8.64       12.48      1.33 o 
   4   5  -1      254.87      257.76      2.12 o 
   5   5  -1       10.75       13.90      1.14 o 
   6   5  -1      294.52      296.59      3.02 o 
   7   5  -1       70.98       67.38      2.07 o 
   8   5  -1      124.71      121.96      2.40 o 
   9   5  -1       45.32       50.67      2.13 o 
  10   5  -1       13.69       12.89      1.47 o 
  11   5  -1       59.54       60.65      2.22 o 
   1   6  -1     2094.67     2182.71     17.75 o 
   2   6  -1     1575.11     1731.38     20.29 o 
   3   6  -1      781.94      790.49      5.53 o 
   4   6  -1      478.09      469.92      3.56 o 
   5   6  -1       39.37       36.08      1.15 o 
   6   6  -1        0.45       -0.29      1.01 o 
   7   6  -1       30.13       28.22      1.70 o 
   8   6  -1       18.02       16.25      1.14 o 
   9   6  -1      145.27      139.73      2.62 o 
  10   6  -1        0.82       -0.40      1.45 o 
  11   6  -1       39.48       44.09      2.82 o 
   1   7  -1      706.70      777.62      6.09 o 
   2   7  -1     1231.71     1304.80      8.96 o 
   3   7  -1      181.43      184.05      3.60 o 
   4   7  -1     1331.38     1348.46     10.67 o 
   5   7  -1      201.03      206.03      3.62 o 
   6   7  -1      610.42      599.03      5.15 o 
   7   7  -1       64.91       63.24      1.87 o 
   8   7  -1      173.80      171.75      3.17 o 
   9   7  -1        9.61        9.44      1.72 o 
  10   7  -1       17.09       13.93      2.31 o 
  11   7  -1       19.00       19.48      2.98 o 
   1   8  -1     1133.92     1146.29      8.67 o 
   2   8  -1      562.39      539.41      4.14 o 
   3   8  -1      352.36      355.35      4.24 o 
   4   8  -1      144.36      138.83      3.77 o 
   5   8  -1       79.28       82.44      2.14 o 
   6   8  -1      348.84      357.37      4.77 o 
   7   8  -1      484.30      472.47      7.96 o 
   8   8  -1       26.35       23.69      1.47 o 
   9   8  -1       92.02       97.44      5.43 o 
  10   8  -1       90.34       92.16      5.21 o 
  11   8  -1       13.87       15.36      2.79 o 
   1   9  -1      521.15      493.81      4.15 o 
   2   9  -1      165.90      154.47      1.84 o 
   3   9  -1        9.37        9.07      1.95 o 
   4   9  -1       26.16       24.49      2.51 o 
   5   9  -1       26.73       23.90      2.60 o 
   6   9  -1       28.89       31.76      1.84 o 
   7   9  -1       52.74       53.97      2.22 o 
   8   9  -1      228.80      231.50      4.87 o 
   9   9  -1        3.99        2.97      2.24 o 
  10   9  -1      130.50      121.51      4.90 o 
   1  10  -1     1155.83     1085.55      8.85 o 
   2  10  -1      190.20      172.96      2.14 o 
   3  10  -1      340.88      335.36      4.89 o 
   4  10  -1      732.31      714.77      8.00 o 
   5  10  -1       78.13       70.92      3.01 o 
   6  10  -1       53.15       57.64      2.47 o 
   7  10  -1       81.16       83.80      3.04 o 
   8  10  -1       11.28       10.76      2.05 o 
   9  10  -1       70.45       71.84      4.48 o 
  10  10  -1       17.05       16.07      2.55 o 
   1  11  -1      450.35      421.00      5.06 o 
   2  11  -1      317.35      301.00      2.82 o 
   3  11  -1      366.00      349.66      5.15 o 
   4  11  -1      222.37      213.71      4.73 o 
   5  11  -1       30.34       36.37      4.66 o 
   6  11  -1      143.13      136.78      4.23 o 
   7  11  -1        4.35        3.49      2.36 o 
   8  11  -1       29.46       29.78      3.09 o 
   9  11  -1        7.98        7.20      3.31 o 
  10  11  -1       28.00       24.44      5.38 o 
   1  12  -1      208.78      204.10      3.80 o 
   2  12  -1      403.15      367.23      3.37 o 
   3  12  -1       69.66       63.51      2.98 o 
   4  12  -1      373.33      357.51      5.62 o 
   5  12  -1        8.13        8.98      2.06 o 
   6  12  -1      164.16      168.81      5.67 o 
   7  12  -1       56.32       56.47      4.89 o 
   8  12  -1        9.87       10.18      2.94 o 
   9  12  -1       44.12       43.88      2.83 o 
   1  13  -1      235.02      231.94      2.92 o 
   2  13  -1      163.40      165.54      4.04 o 
   3  13  -1      138.54      136.31      3.31 o 
   4  13  -1      151.22      150.63      3.60 o 
   5  13  -1       15.94       13.27      2.51 o 
   6  13  -1       92.85      103.18      5.72 o 
   7  13  -1       76.49       82.26      5.27 o 
   8  13  -1       12.40        8.50      2.41 o 
   1  14  -1       69.51       72.27      1.90 o 
   2  14  -1       74.74       78.91      4.83 o 
   3  14  -1       42.00       43.10      2.30 o 
   4  14  -1      209.15      204.93      3.22 o 
   5  14  -1       21.33       26.56      3.03 o 
   6  14  -1      323.60      345.05      5.97 o 
   7  14  -1       62.11       65.47      4.50 o 
   8  14  -1       50.20       46.47      5.26 o 
   1  15  -1      100.93       90.76      2.25 o 
   2  15  -1      126.81      122.97      4.65 o 
   3  15  -1      103.18      102.04      3.01 o 
   4  15  -1      139.29      143.72      3.02 o 
   5  15  -1       59.83       65.09      2.48 o 
   6  15  -1       31.28       27.52      2.79 o 
   7  15  -1       47.36       48.10      5.00 o 
   1  16  -1      521.62      539.45      7.34 o 
   2  16  -1       61.05       66.18      3.10 o 
   3  16  -1       37.45       35.89      2.04 o 
   4  16  -1       21.21       14.50      1.98 o 
   5  16  -1        8.90        8.52      2.00 o 
   6  16  -1        3.02        0.26      3.13 o 
   1  17  -1      288.44      299.04      5.96 o 
   2  17  -1       63.62       64.70      7.12 o 
   3  17  -1       85.25       87.78      3.36 o 
   4  17  -1      112.02      122.55      3.89 o 
   5  17  -1        2.09        5.33      4.60 o 
   1  18  -1       11.61        8.25      2.91 o 
   2  18  -1       27.88       33.43      2.73 o 
   3  18  -1       20.59       23.04      4.24 o 
   2   0   0     1316.19     1359.36      9.94 o 
   4   0   0       30.94       20.97      1.57 o 
   6   0   0       49.77       45.38      2.62 o 
   8   0   0      616.16      591.21      9.97 o 
  10   0   0      229.76      227.02      5.30 o 
  12   0   0      145.24      157.35      9.49 o 
   2   1   0     1381.90     1368.12      7.17 o 
   3   1   0     1014.18      967.46      6.49 o 
   4   1   0      416.38      395.24      2.98 o 
   5   1   0     1698.44     1739.42     11.07 o 
   6   1   0       73.14       94.13      2.34 o 
   7   1   0        8.89        6.39      1.46 o 
   8   1   0       10.99       12.91      1.70 o 
   9   1   0      118.81      114.96      2.70 o 
  10   1   0       23.68       21.07      1.95 o 
  11   1   0       21.64       17.63      2.22 o 
  12   1   0        0.40        2.59      2.09 o 
   0   2   0     2701.59     2850.10     56.90 o 
   1   2   0       54.69       46.48      0.57 o 
   2   2   0      512.70      551.38      3.40 o 
   3   2   0     3448.30     3522.33     22.33 o 
   4   2   0        3.36        7.65      1.08 o 
   5   2   0      191.11      160.26      2.43 o 
   6   2   0      160.10      169.17      2.47 o 
   7   2   0      262.54      240.27      3.21 o 
   8   2   0        2.96        2.76      1.49 o 
   9   2   0      271.76      263.66      4.74 o 
  10   2   0      233.88      252.97      3.91 o 
  11   2   0      224.49      218.41      4.22 o 
  12   2   0      135.47      135.07      3.46 o 
   0   3   0     1289.62     1183.85     11.10 o 
   1   3   0       12.29       12.82      0.80 o 
   2   3   0     5347.32     5900.10     43.46 o 
   3   3   0        1.09       -0.73      0.73 o 
   4   3   0      270.50      289.77      2.91 o 
   5   3   0      102.44      131.98      1.90 o 
   6   3   0      186.10      156.96      3.95 o 
   7   3   0        0.32        1.62      1.22 o 
   8   3   0       57.10       60.61      2.14 o 
   9   3   0       42.07       41.85      2.03 o 
  10   3   0      125.09      128.26      3.01 o 
  11   3   0        8.52        8.51      2.02 o 
  12   3   0       78.89       78.59      4.24 o 
   0   4   0     1754.46     1771.59     17.80 o 
   1   4   0     1151.63     1244.30      7.82 o 
   2   4   0      808.46      780.46      4.83 o 
   3   4   0      235.39      267.72      2.13 o 
   4   4   0     1402.69     1533.58      9.44 o 
   5   4   0      716.24      759.55      5.51 o 
   6   4   0       48.62       51.08      1.50 o 
   7   4   0       92.21       86.64      2.05 o 
   8   4   0       72.38       72.95      2.14 o 
   9   4   0       11.96       10.40      1.61 o 
  10   4   0       85.41       88.24      2.67 o 
  11   4   0        0.06        0.18      1.66 o 
  12   4   0       75.71       86.33      3.42 o 
   0   5   0       60.37       62.25      5.22 o 
   1   5   0      198.32      199.62      1.93 o 
   2   5   0      174.81      185.30      1.82 o 
   3   5   0      332.50      302.04      2.36 o 
   4   5   0     1047.63     1129.35      7.47 o 
   5   5   0      985.20      907.36      6.46 o 
   6   5   0       34.54       34.50      2.00 o 
   7   5   0       86.83       85.14      2.00 o 
   8   5   0      234.78      220.48      2.99 o 
   9   5   0        0.23       -1.02      1.48 o 
  10   5   0       13.69       11.03      2.04 o 
  11   5   0       18.25       15.30      1.91 o 
  12   5   0        0.55       -2.22      2.22 o 
   0   6   0     2343.12     2601.53     24.38 o 
   1   6   0      648.88      731.86      5.94 o 
   2   6   0      225.86      237.46      2.15 o 
   3   6   0      276.07      271.95      2.82 o 
   4   6   0       26.45       29.10      1.21 o 
   5   6   0      425.09      422.75      3.94 o 
   6   6   0        5.51        4.03      1.20 o 
   7   6   0       97.74       99.08      1.99 o 
   8   6   0      359.91      350.02      3.72 o 
   9   6   0        9.22        9.75      1.21 o 
  10   6   0        2.98        2.48      1.22 o 
  11   6   0        0.25        0.27      2.52 o 
   0   7   0     1990.33     2039.67     19.45 o 
   1   7   0      742.90      807.37      6.68 o 
   2   7   0        4.72        1.68      0.76 o 
   3   7   0      298.90      298.37      2.75 o 
   4   7   0       22.52       32.45      1.48 o 
   5   7   0        5.87        6.24      1.08 o 
   6   7   0       51.85       51.23      1.63 o 
   7   7   0       44.28       41.81      1.69 o 
   8   7   0      236.86      242.54      4.83 o 
   9   7   0       20.12       13.53      1.68 o 
  10   7   0       18.69       21.31      3.36 o 
  11   7   0        0.13       -0.04      2.34 o 
   0   8   0      204.10      180.06      3.21 o 
   1   8   0      205.15      197.78      2.77 o 
   2   8   0      317.37      316.52      3.02 o 
   3   8   0        0.10        3.66      1.46 o 
   4   8   0      149.95      133.43      3.20 o 
   5   8   0      438.89      410.24      5.51 o 
   6   8   0      578.79      550.33      4.73 o 
   7   8   0       46.46       45.59      2.21 o 
   8   8   0      480.22      476.19      4.75 o 
   9   8   0      234.59      241.58      5.18 o 
  10   8   0      106.36      110.08      5.01 o 
  11   8   0       11.80        2.64      3.03 o 
   0   9   0      613.97      663.60      9.21 o 
   1   9   0      324.88      320.01      3.86 o 
   2   9   0        2.66        0.90      0.96 o 
   3   9   0      313.83      277.20      2.87 o 
   4   9   0      196.97      189.42      3.03 o 
   5   9   0      309.29      308.78      4.97 o 
   6   9   0       27.19       26.25      1.55 o 
   7   9   0      295.67      269.71      3.16 o 
   8   9   0      355.46      326.77      5.42 o 
   9   9   0        4.03        1.32      2.91 o 
  10   9   0       21.64       28.09      3.19 o 
   0  10   0      226.76      215.86      4.76 o 
   1  10   0      164.70      139.83      2.72 o 
   2  10   0     3261.66     3245.60     26.73 o 
   3  10   0     3793.58     3757.36     29.35 o 
   4  10   0      322.91      307.53      3.64 o 
   5  10   0      202.06      194.41      4.31 o 
   6  10   0      111.75      107.76      3.18 o 
   7  10   0       44.90       52.45      4.10 o 
   8  10   0      118.87      126.36      4.58 o 
   9  10   0      159.97      165.32      4.75 o 
  10  10   0       87.07       94.14      5.41 o 
   0  11   0      139.51      140.49      5.63 o 
   1  11   0       23.61       23.54      1.52 o 
   2  11   0      216.58      201.33      2.85 o 
   3  11   0      104.53       98.31      2.12 o 
   4  11   0       61.52       63.91      3.06 o 
   5  11   0       11.39        7.12      1.94 o 
   6  11   0       18.82       19.20      2.73 o 
   7  11   0       86.19       86.70      3.41 o 
   8  11   0       19.08       21.02      2.81 o 
   9  11   0        0.96       -2.43      2.43 o 
  10  11   0       20.29       22.85      4.14 o 
   0  12   0      178.31      188.96      3.88 o 
   1  12   0      124.06      116.86      2.47 o 
   2  12   0        1.33        1.46      1.34 o 
   3  12   0      136.22      145.44      2.48 o 
   4  12   0        0.69        0.93      0.49 o 
   5  12   0       81.44       86.17      3.19 o 
   6  12   0      190.78      185.44      4.33 o 
   7  12   0        6.77        5.79      2.36 o 
   8  12   0        0.13        3.53      2.23 o 
   9  12   0       17.36       16.86      3.64 o 
   0  13   0      470.74      494.54      9.19 o 
   1  13   0      306.29      307.72      3.60 o 
   2  13   0       21.55       17.13      1.36 o 
   3  13   0       17.04       12.88      0.81 o 
   4  13   0       55.62       48.93      3.85 o 
   5  13   0       41.48       43.78      3.57 o 
   6  13   0       13.81       16.14      2.53 o 
   7  13   0       29.69       26.57      3.18 o 
   8  13   0       93.34       94.55      5.02 o 
   0  14   0      277.55      267.63      5.65 o 
   1  14   0       23.13       22.03      1.75 o 
   2  14   0      240.46      250.09      2.92 o 
   3  14   0      197.00      209.66      3.50 o 
   4  14   0        1.25        5.52      2.26 o 
   5  14   0       80.42       83.59      4.33 o 
   6  14   0        4.52        5.14      3.67 o 
   7  14   0      195.44      220.88      5.72 o 
   8  14   0        2.26        5.18      3.22 o 
   0  15   0      167.67      162.73      3.35 o 
   1  15   0      216.52      219.66      3.62 o 
   2  15   0      272.36      269.50      6.79 o 
   3  15   0      206.03      204.33      3.89 o 
   4  15   0        5.57        4.89      2.39 o 
   5  15   0        1.26        0.91      2.19 o 
   6  15   0        0.09        3.23      2.82 o 
   7  15   0        1.97        2.41      2.94 o 
   0  16   0      124.04      127.77      2.97 o 
   1  16   0        8.02        9.79      1.59 o 
   2  16   0        0.31        0.41      1.76 o 
   3  16   0      177.54      177.79      3.65 o 
   4  16   0        7.06        2.96      2.16 o 
   5  16   0      151.84      169.79      5.12 o 
   6  16   0        3.02       -1.41      2.28 o 
   0  17   0       25.56       41.92      2.33 o 
   1  17   0       32.12       33.67      2.40 o 
   2  17   0        0.03       -2.46      2.46 o 
   3  17   0      174.58      175.95      4.06 o 
   4  17   0       14.15       14.99      2.75 o 
   5  17   0      162.46      184.96      4.21 o 
   0  18   0       34.92       36.16      7.45 o 
   1  18   0        0.24        0.90      2.31 o 
   2  18   0       82.21       95.68      5.26 o 
   3  18   0        4.56        3.17      3.24 o 
   2   0   1    13111.35    14449.41    180.51 o 
   4   0   1     1854.85     1822.80     15.08 o 
   6   0   1      852.17      839.13     10.18 o 
   8   0   1        3.35        3.94      2.33 o 
  10   0   1       36.24       38.69      3.13 o 
  12   0   1       47.31       49.13      3.36 o 
   1   1   1     3567.02     3874.87     21.90 o 
   2   1   1     3077.76     3245.68     19.78 o 
   3   1   1       54.78       60.32      1.52 o 
   4   1   1     1242.84     1326.10      8.05 o 
   5   1   1       52.13       40.71      1.60 o 
   6   1   1      297.48      300.89      3.75 o 
   7   1   1      254.38      242.62      3.81 o 
   8   1   1      125.90      119.18      2.70 o 
   9   1   1        9.43        5.83      1.70 o 
  10   1   1       27.21       24.93      2.13 o 
  11   1   1       54.80       54.90      3.91 o 
  12   1   1       29.93       27.52      2.13 o 
   1   2   1     3869.64     4025.50     24.60 o 
   2   2   1     1007.04     1081.28      6.58 o 
   3   2   1     1401.64     1391.95      8.19 o 
   4   2   1      412.19      429.58      3.22 o 
   5   2   1      787.71      844.07      5.88 o 
   6   2   1      334.62      358.99      3.96 o 
   7   2   1      416.41      423.85      4.96 o 
   8   2   1       89.95       87.11      2.75 o 
   9   2   1      515.35      505.71      7.19 o 
  10   2   1      154.02      159.63      3.28 o 
  11   2   1       54.11       54.71      3.18 o 
  12   2   1       46.65       44.15      2.92 o 
   1   3   1      510.03      520.44      6.82 o 
   2   3   1      622.38      610.76      4.04 o 
   3   3   1       15.86       16.19      0.89 o 
   4   3   1     1836.24     1809.46     10.82 o 
   5   3   1       44.53       55.21      1.63 o 
   6   3   1      963.49      967.62      7.92 o 
   7   3   1      334.33      330.07      3.92 o 
   8   3   1      234.62      240.93      3.57 o 
   9   3   1      129.62      136.21      4.48 o 
  10   3   1       83.54       82.06      2.90 o 
  11   3   1       97.16      100.15      3.82 o 
  12   3   1        0.77        3.23      1.68 o 
   1   4   1      113.06      118.36      1.39 o 
   2   4   1     1321.35     1335.96      9.17 o 
   3   4   1     1376.78     1431.86      8.11 o 
   4   4   1     1180.87     1202.15      7.19 o 
   5   4   1      424.65      432.84      3.67 o 
   6   4   1      833.26      829.61      6.01 o 
   7   4   1       69.66       67.55      2.91 o 
   8   4   1       55.90       59.60      1.85 o 
   9   4   1       14.01       16.47      1.60 o 
  10   4   1       23.20       23.07      2.21 o 
  11   4   1        5.15        2.66      1.57 o 
  12   4   1       78.87       82.34      4.06 o 
   1   5   1     2460.78     2492.06     15.20 o 
   2   5   1      154.43      163.61      2.06 o 
   3   5   1        6.34        9.06      1.16 o 
   4   5   1      244.20      256.11      2.42 o 
   5   5   1       10.32       13.12      1.25 o 
   6   5   1      303.10      304.87      3.18 o 
   7   5   1       72.11       68.99      1.97 o 
   8   5   1      123.24      121.31      2.35 o 
   9   5   1       49.32       56.41      3.30 o 
  10   5   1       13.48       12.68      1.92 o 
  11   5   1       56.09       61.57      3.81 o 
   1   6   1     2065.93     2165.11     13.24 o 
   2   6   1     1577.78     1700.79     13.74 o 
   3   6   1      790.06      794.10      5.94 o 
   4   6   1      477.25      463.66      3.44 o 
   5   6   1       38.59       37.38      1.69 o 
   6   6   1        0.20        1.83      0.92 o 
   7   6   1       34.37       29.63      1.63 o 
   8   6   1       18.12       18.55      1.24 o 
   9   6   1      141.98      138.56      3.69 o 
  10   6   1        0.85        0.21      1.42 o 
  11   6   1       40.69       36.50      3.69 o 
   1   7   1      712.51      801.22      5.08 o 
   2   7   1     1242.60     1311.46      9.01 o 
   3   7   1      182.37      184.47      2.54 o 
   4   7   1     1306.58     1306.98     10.26 o 
   5   7   1      202.28      201.85      3.11 o 
   6   7   1      621.96      608.22      5.01 o 
   7   7   1       63.04       62.98      3.04 o 
   8   7   1      172.44      170.25      3.52 o 
   9   7   1       10.31        9.55      2.22 o 
  10   7   1       17.08       16.52      2.10 o 
  11   7   1       19.23       17.32      3.01 o 
   1   8   1     1134.51     1158.31      9.02 o 
   2   8   1      556.29      532.71      4.19 o 
   3   8   1      357.69      358.56      3.24 o 
   4   8   1      148.13      139.14      2.84 o 
   5   8   1       79.21       81.32      2.45 o 
   6   8   1      356.29      351.59      5.83 o 
   7   8   1      490.25      455.43      5.49 o 
   8   8   1       27.09       25.15      2.43 o 
   9   8   1       89.72       87.33      2.67 o 
  10   8   1       91.26       87.44      4.37 o 
  11   8   1       13.80       14.94      4.04 o 
   1   9   1      511.97      485.22      5.21 o 
   2   9   1      167.39      161.97      2.74 o 
   3   9   1        6.92        6.96      1.20 o 
   4   9   1       26.27       26.89      1.11 o 
   5   9   1       26.82       25.33      1.42 o 
   6   9   1       29.13       28.04      2.71 o 
   7   9   1       47.63       42.01      3.63 o 
   8   9   1      228.73      229.96      5.27 o 
   9   9   1        4.92        4.54      2.90 o 
  10   9   1      130.44      121.13      5.08 o 
   1  10   1     1180.24     1102.77      9.10 o 
   2  10   1      180.06      163.25      2.32 o 
   3  10   1      334.93      333.11      3.46 o 
   4  10   1      757.17      739.32      5.79 o 
   5  10   1       79.27       73.33      2.62 o 
   6  10   1       51.90       56.79      1.92 o 
   7  10   1       78.74       83.24      3.70 o 
   8  10   1       11.67       11.96      3.29 o 
   9  10   1       72.03       72.92      3.98 o 
  10  10   1       17.30       15.57      3.38 o 
   1  11   1      451.34      433.56      4.46 o 
   2  11   1      304.69      300.05      3.95 o 
   3  11   1      365.88      343.27      3.38 o 
   4  11   1      220.41      205.09      2.54 o 
   5  11   1       30.51       31.13      1.85 o 
   6  11   1      138.35      133.94      2.43 o 
   7  11   1        4.35        1.54      2.38 o 
   8  11   1       29.23       31.82      2.95 o 
   9  11   1        8.02       10.19      3.07 o 
  10  11   1       27.50       22.96      4.39 o 
   1  12   1      218.99      214.40      3.32 o 
   2  12   1      409.06      376.26      3.95 o 
   3  12   1       63.79       53.85      1.62 o 
   4  12   1      374.36      353.16      3.43 o 
   5  12   1        7.99        6.87      1.05 o 
   6  12   1      164.64      170.70      5.16 o 
   7  12   1       55.75       60.28      3.89 o 
   8  12   1        9.98       13.44      2.52 o 
   9  12   1       43.97       51.39      4.38 o 
   1  13   1      230.87      225.94      3.49 o 
   2  13   1      164.32      165.86      3.24 o 
   3  13   1      135.83      128.52      2.37 o 
   4  13   1      151.52      140.43      2.78 o 
   5  13   1       15.56       10.70      2.58 o 
   6  13   1       94.04       99.86      4.61 o 
   7  13   1       76.16       76.49      3.56 o 
   8  13   1       12.42       11.00      2.76 o 
   1  14   1       72.73       73.10      2.17 o 
   2  14   1       77.86       74.01      2.16 o 
   3  14   1       41.00       40.61      2.60 o 
   4  14   1      202.62      201.94      5.04 o 
   5  14   1       20.81       27.64      2.80 o 
   6  14   1      321.17      322.74      6.42 o 
   7  14   1       63.21       65.49      3.92 o 
   8  14   1       51.58       54.07      5.21 o 
   1  15   1      103.60      100.76      2.95 o 
   2  15   1      122.93      121.57      2.23 o 
   3  15   1      102.10       99.66      3.21 o 
   4  15   1      142.62      158.14      6.80 o 
   5  15   1       59.66       64.54      3.42 o 
   6  15   1       27.81       22.64      2.83 o 
   7  15   1       47.65       42.90      6.22 o 
   1  16   1      523.09      540.67      5.33 o 
   2  16   1       61.23       71.36      2.99 o 
   3  16   1       35.18       41.94      3.20 o 
   4  16   1       21.60       17.04      3.36 o 
   5  16   1        8.85       13.35      2.46 o 
   6  16   1        3.41        1.49      2.61 o 
   1  17   1      289.07      305.17      6.12 o 
   2  17   1       60.85       68.16      3.80 o 
   3  17   1       87.16       92.44      3.49 o 
   4  17   1      114.60      122.83      4.68 o 
   5  17   1        2.26        1.44      2.47 o 
   1  18   1       10.87        4.49      3.06 o 
   2  18   1       27.99        5.91      8.20 o 
   3  18   1       20.98       17.49      7.75 o 
   0   0   2     6616.93     7206.57    143.51 o 
   2   0   2    28163.02    30001.90    699.15 o 
   4   0   2      711.40      764.94      7.41 o 
   6   0   2      222.07      225.94      4.39 o 
   8   0   2      420.91      414.59      5.59 o 
  10   0   2      303.15      304.60      6.10 o 
  12   0   2       33.34       34.04      3.54 o 
   0   1   2     3782.24     4060.00     39.05 o 
   1   1   2     7980.85     8817.01     70.84 o 
   2   1   2     5025.01     5404.90     37.30 o 
   3   1   2     2616.82     2725.68     17.63 o 
   4   1   2      261.53      285.98      2.72 o 
   5   1   2      378.70      343.66      3.18 o 
   6   1   2       57.55       67.17      2.25 o 
   7   1   2      510.35      498.73      5.21 o 
   8   1   2       90.82       82.28      2.37 o 
   9   1   2      129.21      131.52      2.80 o 
  10   1   2       20.29       20.24      1.96 o 
  11   1   2       27.56       25.33      2.34 o 
  12   1   2       28.03       27.03      2.56 o 
   0   2   2     3617.29     3993.27     44.34 o 
   1   2   2      338.96      326.30      3.74 o 
   2   2   2     1060.32     1089.94      6.63 o 
   3   2   2      147.00      117.77      1.41 o 
   4   2   2      210.75      224.97      2.28 o 
   5   2   2     1055.21     1020.36      7.18 o 
   6   2   2      223.64      196.32      2.79 o 
   7   2   2       10.95       12.63      1.99 o 
   8   2   2      253.79      271.68      3.50 o 
   9   2   2       72.83       68.94      2.63 o 
  10   2   2       95.61       95.52      2.71 o 
  11   2   2      133.81      134.84      3.40 o 
  12   2   2       31.21       28.83      2.43 o 
   0   3   2     3478.02     3703.46     56.62 o 
   1   3   2     1290.62     1318.15     12.78 o 
   2   3   2      177.04      196.24      1.41 o 
   3   3   2       68.37       69.81      1.44 o 
   4   3   2      310.13      342.50      2.94 o 
   5   3   2      430.97      433.52      4.09 o 
   6   3   2      123.06      116.37      2.33 o 
   7   3   2        8.98       11.09      1.59 o 
   8   3   2      255.16      246.46      3.06 o 
   9   3   2       73.31       75.86      2.25 o 
  10   3   2       28.34       30.09      1.80 o 
  11   3   2        4.96        1.93      1.96 o 
  12   3   2       31.24       28.78      3.26 o 
   0   4   2     3183.67     3390.95     41.12 o 
   1   4   2      825.50      868.20      5.85 o 
   2   4   2     1924.14     1977.17     13.52 o 
   3   4   2     1153.07     1281.27      8.08 o 
   4   4   2       86.65       87.93      1.38 o 
   5   4   2       25.94       25.87      1.34 o 
   6   4   2        0.09       -0.58      1.43 o 
   7   4   2      208.41      207.79      3.05 o 
   8   4   2       37.59       35.36      1.78 o 
   9   4   2       38.24       39.66      2.93 o 
  10   4   2      171.06      167.43      3.53 o 
  11   4   2       18.05       16.44      2.57 o 
  12   4   2       72.19       78.55      3.60 o 
   0   5   2     1163.48     1264.20     11.08 o 
   1   5   2      458.98      454.04      3.01 o 
   2   5   2     1288.05     1428.43     11.43 o 
   3   5   2      479.23      481.89      4.48 o 
   4   5   2       36.84       39.65      1.75 o 
   5   5   2      397.01      388.59      3.72 o 
   6   5   2        4.54        4.09      1.12 o 
   7   5   2      198.60      199.66      3.37 o 
   8   5   2       60.54       60.30      1.87 o 
   9   5   2        3.36        3.06      1.53 o 
  10   5   2       48.17       48.94      2.15 o 
  11   5   2        3.10        4.68      2.02 o 
   0   6   2     2491.66     2768.95     27.30 o 
   1   6   2      462.95      479.78      3.58 o 
   2   6   2      929.38     1001.74      7.82 o 
   3   6   2      585.98      570.60      4.84 o 
   4   6   2      249.46      263.63      3.39 o 
   5   6   2      127.72      118.25      1.89 o 
   6   6   2      132.30      125.97      1.87 o 
   7   6   2      174.41      165.43      4.16 o 
   8   6   2       31.55       32.90      1.65 o 
   9   6   2       38.96       43.62      2.22 o 
  10   6   2       70.22       71.74      2.65 o 
  11   6   2        6.75        8.27      2.50 o 
   0   7   2      800.34      819.90      8.02 o 
   1   7   2       13.00       13.68      0.86 o 
   2   7   2      611.91      568.05      5.07 o 
   3   7   2      243.67      242.60      2.98 o 
   4   7   2      165.72      169.73      3.52 o 
   5   7   2      209.39      203.03      3.84 o 
   6   7   2      219.05      221.08      3.75 o 
   7   7   2        1.39        2.55      1.32 o 
   8   7   2       55.68       57.82      2.98 o 
   9   7   2       36.25       30.49      2.69 o 
  10   7   2       32.21       30.91      3.80 o 
  11   7   2        1.41        3.72      2.14 o 
   0   8   2     1229.84     1260.75     12.52 o 
   1   8   2       39.75       38.10      2.22 o 
   2   8   2      106.66      103.03      2.32 o 
   3   8   2      552.46      523.81      5.36 o 
   4   8   2        5.80        6.59      1.46 o 
   5   8   2      124.09      129.11      2.49 o 
   6   8   2      207.91      212.40      3.32 o 
   7   8   2       48.68       49.09      2.40 o 
   8   8   2      464.78      439.16      6.50 o 
   9   8   2       51.97       49.75      3.01 o 
  10   8   2      116.51      115.75      5.11 o 
  11   8   2       44.97       42.10      4.09 o 
   0   9   2       42.51       44.12      1.72 o 
   1   9   2       50.02       41.86      1.35 o 
   2   9   2      120.49      121.91      2.13 o 
   3   9   2      689.93      680.94      5.37 o 
   4   9   2      281.59      260.54      3.61 o 
   5   9   2     1387.37     1330.79     11.97 o 
   6   9   2      221.87      196.87      3.65 o 
   7   9   2      138.25      134.92      4.21 o 
   8   9   2       58.38       52.99      2.71 o 
   9   9   2       62.77       63.47      4.28 o 
  10   9   2      124.55      122.09      5.17 o 
   0  10   2     2600.68     2545.82     23.77 o 
   1  10   2      571.63      567.59      4.41 o 
   2  10   2      360.21      342.23      3.81 o 
   3  10   2      418.45      390.53      4.33 o 
   4  10   2      315.49      315.98      3.31 o 
   5  10   2      751.50      750.29      7.65 o 
   6  10   2      100.59       90.86      2.61 o 
   7  10   2      220.24      209.65      5.46 o 
   8  10   2       84.97       84.50      2.46 o 
   9  10   2        0.38        0.51      2.93 o 
  10  10   2       44.83       42.55      3.82 o 
   0  11   2     1932.86     1921.37     18.98 o 
   1  11   2      163.14      150.51      3.30 o 
   2  11   2      493.29      495.39      4.47 o 
   3  11   2       51.51       58.26      2.09 o 
   4  11   2      231.61      227.60      2.68 o 
   5  11   2       21.89       21.61      1.83 o 
   6  11   2       24.29       25.33      1.86 o 
   7  11   2        1.28        1.51      1.52 o 
   8  11   2       35.63       36.66      3.72 o 
   9  11   2       13.41       13.56      3.41 o 
   0  12   2       54.79       55.18      4.54 o 
   1  12   2       52.14       46.90      2.36 o 
   2  12   2      164.71      153.71      3.14 o 
   3  12   2       58.29       61.42      2.33 o 
   4  12   2       32.45       30.07      1.46 o 
   5  12   2      100.53      101.88      2.79 o 
   6  12   2       21.74       16.30      2.64 o 
   7  12   2       62.28       70.05      4.54 o 
   8  12   2       82.47       85.85      4.08 o 
   9  12   2        2.77        1.52      2.44 o 
   0  13   2        4.98        8.03      1.45 o 
   1  13   2       71.53       74.95      3.36 o 
   2  13   2      145.12      133.16      2.96 o 
   3  13   2      223.59      226.43      3.69 o 
   4  13   2       56.93       58.80      1.98 o 
   5  13   2       52.70       46.53      1.64 o 
   6  13   2        7.62        9.69      2.75 o 
   7  13   2       31.52       32.90      4.58 o 
   8  13   2       40.83       36.77      3.52 o 
   0  14   2      532.34      538.56      7.28 o 
   1  14   2       44.04       47.91      1.62 o 
   2  14   2      138.33      140.32      3.11 o 
   3  14   2       70.10       68.58      1.92 o 
   4  14   2       64.04       67.43      2.25 o 
   5  14   2      171.88      190.86      5.33 o 
   6  14   2        4.05        2.33      2.67 o 
   7  14   2       53.40       60.97      4.97 o 
   8  14   2       88.81       87.53      6.50 o 
   0  15   2      373.96      391.97      5.92 o 
   1  15   2        0.25        1.03      1.28 o 
   2  15   2      114.78      117.08      2.88 o 
   3  15   2      138.19      146.07      2.83 o 
   4  15   2       53.16       54.87      3.68 o 
   5  15   2       97.62      102.64      4.37 o 
   6  15   2       12.64       10.58      3.08 o 
   7  15   2        7.91        2.26      2.70 o 
   0  16   2       31.33       36.78      2.43 o 
   1  16   2       62.07       59.93      2.12 o 
   2  16   2       24.65       21.04      1.84 o 
   3  16   2      138.58      145.91      4.24 o 
   4  16   2       66.88       76.76      4.52 o 
   5  16   2      243.87      257.10      5.88 o 
   6  16   2       15.74       15.98      4.58 o 
   0  17   2       38.12       34.53      3.21 o 
   1  17   2       48.54       53.72      2.64 o 
   2  17   2       29.33       48.48      4.05 o 
   3  17   2      169.15      184.14      4.10 o 
   4  17   2        9.68        8.76      2.67 o 
   0  18   2      152.79      148.87      4.80 o 
   1  18   2        8.48        3.32      2.49 o 
   2  18   2       17.81       17.31      3.64 o 
   2   0   3     4348.86     4711.49     43.84 o 
   4   0   3     1870.73     1858.56     16.66 o 
   6   0   3      168.52      173.15      3.95 o 
   8   0   3       70.18       71.45      3.71 o 
  10   0   3       57.42       54.35      3.15 o 
  12   0   3       28.77       33.82      3.43 o 
   1   1   3      390.21      375.59      3.86 o 
   2   1   3     1259.17     1307.53      6.96 o 
   3   1   3      434.41      529.84      3.93 o 
   4   1   3     4108.90     4468.74     31.93 o 
   5   1   3      657.59      668.56      5.15 o 
   6   1   3      158.09      148.08      2.73 o 
   7   1   3       39.42       45.61      2.37 o 
   8   1   3       92.24       87.15      2.61 o 
   9   1   3       15.50       19.26      1.81 o 
  10   1   3        9.51        8.06      2.02 o 
  11   1   3       51.87       57.26      3.12 o 
  12   1   3       30.04       28.89      2.47 o 
   1   2   3     2801.47     2876.36     34.30 o 
   2   2   3      695.06      690.01      4.12 o 
   3   2   3      448.61      522.95      3.65 o 
   4   2   3      396.20      439.15      3.24 o 
   5   2   3      123.96      123.48      2.07 o 
   6   2   3       74.37       70.67      1.98 o 
   7   2   3      590.49      582.70      5.64 o 
   8   2   3      167.66      178.26      2.76 o 
   9   2   3       49.89       51.92      2.37 o 
  10   2   3        5.11        3.29      1.82 o 
  11   2   3      107.88      108.25      2.94 o 
  12   2   3       13.34       10.72      1.99 o 
   1   3   3      243.39      242.77      3.11 o 
   2   3   3      311.78      321.01      2.70 o 
   3   3   3      635.22      644.43      3.82 o 
   4   3   3     1161.83     1162.24      7.27 o 
   5   3   3       36.94       37.05      1.71 o 
   6   3   3      464.33      452.66      4.29 o 
   7   3   3     1052.18     1063.77      8.14 o 
   8   3   3      497.86      486.11      4.71 o 
   9   3   3      265.22      275.16      4.33 o 
  10   3   3      140.66      137.28      2.99 o 
  11   3   3        6.08        6.80      1.82 o 
  12   3   3       15.74       15.27      2.66 o 
   1   4   3     1872.88     1978.05     14.07 o 
   2   4   3      581.15      601.14      3.91 o 
   3   4   3      283.71      308.15      2.84 o 
   4   4   3      505.10      490.58      3.23 o 
   5   4   3       23.03       26.75      1.48 o 
   6   4   3      370.96      357.15      3.53 o 
   7   4   3        1.33        0.99      1.01 o 
   8   4   3      271.93      271.90      3.61 o 
   9   4   3        1.05        2.53      1.59 o 
  10   4   3       94.76       94.59      2.67 o 
  11   4   3        5.30        4.88      1.92 o 
   1   5   3     1022.66     1112.25      8.61 o 
   2   5   3      917.80     1044.82      8.03 o 
   3   5   3      433.62      402.63      4.42 o 
   4   5   3       27.93       27.40      0.93 o 
   5   5   3       16.83       19.43      1.25 o 
   6   5   3      209.35      202.62      2.80 o 
   7   5   3        1.44        1.70      1.11 o 
   8   5   3        9.53        8.52      1.46 o 
   9   5   3       27.15       25.61      1.86 o 
  10   5   3       16.03       12.58      2.25 o 
  11   5   3       28.05       27.93      2.40 o 
   1   6   3     1524.98     1561.27     10.88 o 
   2   6   3      117.96      109.86      1.62 o 
   3   6   3      665.41      663.29      7.83 o 
   4   6   3       69.37       67.63      4.02 o 
   5   6   3       71.65       75.70      2.74 o 
   6   6   3      282.45      277.81      2.02 o 
   7   6   3      248.24      240.10      3.76 o 
   8   6   3       11.49       10.32      1.39 o 
   9   6   3       54.81       52.35      3.46 o 
  10   6   3        9.41        7.60      1.95 o 
  11   6   3       37.97       38.09      2.45 o 
   1   7   3      249.28      275.78      3.72 o 
   2   7   3       63.35       54.09      2.00 o 
   3   7   3       94.95      106.01      2.40 o 
   4   7   3     1694.94     1696.67     14.18 o 
   5   7   3      442.14      443.49      4.87 o 
   6   7   3     1109.09     1076.88      9.93 o 
   7   7   3        6.35        5.48      1.62 o 
   8   7   3        0.28        1.22      1.79 o 
   9   7   3        6.98        7.01      2.17 o 
  10   7   3        4.32        4.63      1.76 o 
  11   7   3        8.89        9.90      2.42 o 
   1   8   3      194.42      198.16      2.16 o 
   2   8   3      178.86      182.87      3.61 o 
   3   8   3       60.50       62.90      2.29 o 
   4   8   3     1087.55     1035.10      9.27 o 
   5   8   3      136.11      139.39      3.49 o 
   6   8   3      184.71      175.23      5.07 o 
   7   8   3       35.87       35.17      2.53 o 
   8   8   3       41.97       46.63      3.42 o 
   9   8   3      125.96      130.70      4.44 o 
  10   8   3       40.22       34.63      3.49 o 
   1   9   3      701.67      660.37      6.21 o 
   2   9   3       65.10       69.39      2.45 o 
   3   9   3      185.71      182.84      3.24 o 
   4   9   3      106.17      110.31      2.50 o 
   5   9   3        7.32        2.32      1.50 o 
   6   9   3      358.23      337.44      4.20 o 
   7   9   3      207.45      201.76      5.04 o 
   8   9   3       38.77       36.44      2.74 o 
   9   9   3       70.02       75.03      6.46 o 
  10   9   3       11.00        4.91      3.18 o 
   1  10   3      530.99      525.76      4.41 o 
   2  10   3       70.19       71.93      2.13 o 
   3  10   3      275.02      253.43      3.36 o 
   4  10   3       39.82       36.74      2.22 o 
   5  10   3       88.07       85.38      2.43 o 
   6  10   3      189.93      195.32      3.72 o 
   7  10   3       41.40       44.74      2.64 o 
   8  10   3       71.66       76.48      3.18 o 
   9  10   3        6.88        8.59      2.85 o 
  10  10   3        2.56        2.65      3.47 o 
   1  11   3      900.89      839.53      6.19 o 
   2  11   3     1155.28     1098.77     10.06 o 
   3  11   3        0.13        0.21      1.19 o 
   4  11   3      120.82      133.87      2.98 o 
   5  11   3       47.36       51.11      2.34 o 
   6  11   3      246.46      245.46      4.80 o 
   7  11   3        5.12        5.17      1.99 o 
   8  11   3       14.07       14.26      2.64 o 
   9  11   3        6.54        1.04      2.80 o 
   1  12   3       28.18       35.46      1.06 o 
   2  12   3       83.16       91.49      4.04 o 
   3  12   3      180.37      179.23      2.93 o 
   4  12   3      117.23      122.59      3.23 o 
   5  12   3      117.71      120.97      2.36 o 
   6  12   3       28.13       23.98      1.74 o 
   7  12   3       13.50       13.77      2.85 o 
   8  12   3       18.07       11.88      2.94 o 
   9  12   3       50.95       53.76      3.99 o 
   1  13   3      664.19      641.73      7.00 o 
   2  13   3       70.26       63.34      2.87 o 
   3  13   3       29.46       27.26      2.27 o 
   4  13   3       88.05       91.62      2.80 o 
   5  13   3       12.23        9.11      1.76 o 
   6  13   3       61.38       62.07      4.18 o 
   7  13   3      145.19      161.50      5.21 o 
   8  13   3       24.24       25.13      4.06 o 
   1  14   3        4.43        4.92      1.41 o 
   2  14   3      112.11      120.78      2.61 o 
   3  14   3       15.38       13.55      1.51 o 
   4  14   3      482.79      486.74      6.36 o 
   5  14   3        8.15        6.96      2.67 o 
   6  14   3       53.52       60.08      3.78 o 
   7  14   3        5.44        9.32      2.93 o 
   1  15   3       91.82       84.58      2.20 o 
   2  15   3       80.87       77.00      2.34 o 
   3  15   3       66.24       71.72      2.11 o 
   4  15   3      134.45      143.15      7.78 o 
   5  15   3       79.76       92.77      4.86 o 
   6  15   3       32.09       29.65      3.37 o 
   1  16   3      274.01      280.66      3.58 o 
   2  16   3       12.63       10.00      1.72 o 
   3  16   3      165.83      166.74      6.47 o 
   4  16   3       16.78       14.87      3.65 o 
   5  16   3       33.63       29.07      3.17 o 
   1  17   3      163.42      173.40      4.30 o 
   2  17   3      175.89      183.79      4.29 o 
   3  17   3      154.84      163.89      3.74 o 
   4  17   3        2.93        4.93      2.62 o 
   1  18   3       38.38       43.75      2.94 o 
   2  18   3       32.51       21.27      8.05 o 
   0   0   4     1153.88     1074.37     11.74 o 
   2   0   4     3160.14     3465.40     27.49 o 
   4   0   4     2190.79     2346.98     21.81 o 
   6   0   4      304.46      317.30      5.91 o 
   8   0   4      193.79      193.78      4.19 o 
  10   0   4        7.89        8.63      2.88 o 
   0   1   4     3137.15     3373.87     34.69 o 
   1   1   4      827.27      862.55      6.40 o 
   2   1   4     2055.50     2173.35     12.23 o 
   3   1   4     1658.71     1694.57      9.72 o 
   4   1   4      750.83      768.85      5.40 o 
   5   1   4      812.50      844.79      6.20 o 
   6   1   4      353.59      347.66      3.55 o 
   7   1   4      214.52      201.31      2.99 o 
   8   1   4       78.53       79.66      2.63 o 
   9   1   4        1.13        2.20      1.56 o 
  10   1   4       28.23       28.03      2.12 o 
  11   1   4       42.43       45.15      3.13 o 
   0   2   4      581.83      549.41      7.35 o 
   1   2   4      203.94      215.44      2.03 o 
   2   2   4      326.76      345.81      2.24 o 
   3   2   4       24.05       40.40      1.08 o 
   4   2   4      407.16      440.16      3.92 o 
   5   2   4       58.84       57.59      1.62 o 
   6   2   4      160.18      142.39      2.71 o 
   7   2   4       45.55       41.98      1.79 o 
   8   2   4      376.41      370.02      4.35 o 
   9   2   4       15.41       14.17      1.77 o 
  10   2   4       27.15       29.46      2.03 o 
  11   2   4       18.77       16.82      2.06 o 
   0   3   4       79.08       68.43      1.81 o 
   1   3   4       66.02       65.35      1.02 o 
   2   3   4       70.59       56.40      1.34 o 
   3   3   4     1518.13     1534.16      8.56 o 
   4   3   4      311.57      308.70      2.65 o 
   5   3   4      349.82      351.28      3.39 o 
   6   3   4      393.96      395.04      3.85 o 
   7   3   4       99.26       94.50      2.03 o 
   8   3   4      204.23      196.45      3.55 o 
   9   3   4       98.67       94.70      2.58 o 
  10   3   4       56.51       57.10      2.72 o 
  11   3   4       15.86       11.34      1.78 o 
   0   4   4     2112.20     2173.17     23.32 o 
   1   4   4      232.04      251.98      2.64 o 
   2   4   4     1412.55     1435.55      9.61 o 
   3   4   4      205.10      207.96      2.17 o 
   4   4   4       48.40       52.56      1.30 o 
   5   4   4        0.12        0.11      0.78 o 
   6   4   4       49.02       52.88      1.98 o 
   7   4   4       23.31       19.72      1.71 o 
   8   4   4      211.30      198.72      3.21 o 
   9   4   4       36.49       34.52      1.98 o 
  10   4   4       95.78       98.70      5.41 o 
  11   4   4        1.41        0.97      2.14 o 
   0   5   4     3091.32     3344.00     34.29 o 
   1   5   4       20.13       24.56      1.70 o 
   2   5   4      149.77      156.22      1.90 o 
   3   5   4      935.97      990.47      6.13 o 
   4   5   4       58.78       61.61      1.22 o 
   5   5   4      155.76      149.52      1.88 o 
   6   5   4        1.21        0.93      0.97 o 
   7   5   4      134.01      137.20      3.37 o 
   8   5   4        5.18        5.51      1.27 o 
   9   5   4       60.77       59.37      2.20 o 
  10   5   4        7.51        9.36      2.09 o 
  11   5   4        1.15        1.56      1.74 o 
   0   6   4     1295.08     1447.65     12.86 o 
   1   6   4      757.97      746.12      5.23 o 
   2   6   4      580.00      590.46      4.72 o 
   3   6   4      238.17      227.91      2.11 o 
   4   6   4      120.24      121.85      2.79 o 
   5   6   4      373.68      367.88      5.40 o 
   6   6   4      116.98      113.64      2.40 o 
   7   6   4       25.90       27.25      1.18 o 
   8   6   4       56.42       59.22      1.87 o 
   9   6   4       11.19       13.37      1.75 o 
  10   6   4       42.95       47.50      2.55 o 
  11   6   4       35.40       30.39      3.73 o 
   0   7   4     1038.65     1007.18     11.27 o 
   1   7   4      211.87      215.09      2.67 o 
   2   7   4      143.94      126.06      1.81 o 
   3   7   4      262.96      249.30      3.44 o 
   4   7   4      326.08      303.18      4.42 o 
   5   7   4       27.81       32.97      2.30 o 
   6   7   4      356.05      348.80      4.62 o 
   7   7   4      106.90       99.42      3.19 o 
   8   7   4       37.89       40.41      3.10 o 
   9   7   4        2.09        0.94      2.62 o 
  10   7   4      117.55      127.52      6.79 o 
  11   7   4       34.62       28.81      3.43 o 
   0   8   4      113.13      100.83      3.56 o 
   1   8   4      139.11      138.33      2.05 o 
   2   8   4      526.19      527.10      4.51 o 
   3   8   4       18.86       27.33      1.90 o 
   4   8   4      346.18      327.49      4.21 o 
   5   8   4       99.55       83.21      3.41 o 
   6   8   4       81.78       90.02      2.80 o 
   7   8   4        3.58        1.30      1.91 o 
   8   8   4       73.57       70.06      4.62 o 
   9   8   4        9.42       10.84      2.69 o 
  10   8   4       66.06       68.23      5.39 o 
   0   9   4       42.75       35.93      2.83 o 
   1   9   4       57.37       59.37      1.61 o 
   2   9   4       41.28       41.94      2.26 o 
   3   9   4      977.06      939.21      8.49 o 
   4   9   4      103.17       90.75      3.20 o 
   5   9   4      737.71      703.81      7.17 o 
   6   9   4       44.71       44.11      2.50 o 
   7   9   4      250.27      249.20      4.73 o 
   8   9   4       81.88       76.60      3.63 o 
   9   9   4       27.96       26.60      3.53 o 
  10   9   4       34.40       30.79      2.64 o 
   0  10   4      833.04      777.13      9.20 o 
   1  10   4        4.00        5.20      1.00 o 
   2  10   4      310.70      312.82      4.04 o 
   3  10   4       31.34       33.31      1.75 o 
   4  10   4       47.41       47.37      2.68 o 
   5  10   4      518.76      498.29      5.42 o 
   6  10   4      170.29      170.06      4.10 o 
   7  10   4      117.90      117.15      3.78 o 
   8  10   4        0.30        2.00      2.61 o 
   9  10   4       33.29       32.87      3.02 o 
   0  11   4     1782.18     1738.69     18.47 o 
   1  11   4      258.57      239.87      2.67 o 
   2  11   4      448.55      447.40      4.83 o 
   3  11   4       39.38       44.12      1.99 o 
   4  11   4        9.53        9.65      1.46 o 
   5  11   4        4.97        4.41      1.68 o 
   6  11   4       67.10       73.56      2.95 o 
   7  11   4        4.02        4.58      1.77 o 
   8  11   4      151.99      156.59      4.57 o 
   9  11   4       21.70       21.64      4.01 o 
   0  12   4      191.40      158.07      3.22 o 
   1  12   4       86.47       83.73      1.94 o 
   2  12   4       47.67       44.27      1.70 o 
   3  12   4       19.72       21.09      1.93 o 
   4  12   4        3.62        4.40      1.32 o 
   5  12   4      130.17      139.28      3.39 o 
   6  12   4        4.04        3.51      1.94 o 
   7  12   4       34.10       36.89      2.44 o 
   8  12   4        0.77        1.85      2.77 o 
   0  13   4      132.56      120.89      4.32 o 
   1  13   4       23.05       23.74      1.40 o 
   2  13   4       31.85       31.61      2.33 o 
   3  13   4      113.25      108.60      2.79 o 
   4  13   4        6.47        5.35      1.91 o 
   5  13   4      245.07      254.10      4.18 o 
   6  13   4       21.08       20.15      2.85 o 
   7  13   4       73.01       92.26      5.31 o 
   8  13   4       25.24       24.12      3.45 o 
   0  14   4      294.67      295.31      4.26 o 
   1  14   4       23.49       23.97      2.11 o 
   2  14   4      218.91      226.55      5.04 o 
   3  14   4       22.37       22.06      1.94 o 
   4  14   4       43.14       42.48      5.39 o 
   5  14   4       67.84       75.64      2.79 o 
   6  14   4      109.24      116.92      3.72 o 
   7  14   4       40.49       38.63      4.14 o 
   0  15   4      262.74      268.00      6.20 o 
   1  15   4       40.48       40.55      2.04 o 
   2  15   4      203.20      203.64      3.91 o 
   3  15   4       44.41       54.78      1.91 o 
   4  15   4       44.88       51.34      3.10 o 
   5  15   4       71.55       79.90      5.33 o 
   6  15   4       11.32       10.82      3.02 o 
   0  16   4        8.55        8.52      2.60 o 
   1  16   4        9.91        5.67      1.69 o 
   2  16   4       55.10       54.45      3.03 o 
   3  16   4      296.39      313.36      6.49 o 
   4  16   4        7.51        5.69      2.74 o 
   5  16   4      159.32      163.77      5.20 o 
   0  17   4       86.51      100.49      5.85 o 
   1  17   4       84.56       98.91      3.97 o 
   2  17   4        7.62        6.30      2.13 o 
   3  17   4      104.98      110.23      4.83 o 
   2   0   5      628.51      693.51      6.24 o 
   4   0   5      766.83      799.20      6.90 o 
   6   0   5      114.41      107.34      6.09 o 
   8   0   5      173.11      181.78      7.83 o 
  10   0   5       11.50       12.98      2.64 o 
   1   1   5      558.57      529.99      4.59 o 
   2   1   5     1171.30     1190.27      7.52 o 
   3   1   5      194.86      223.82      1.91 o 
   4   1   5     1077.94     1121.05      7.09 o 
   5   1   5      201.03      219.34      2.88 o 
   6   1   5     1170.41     1173.87      9.04 o 
   7   1   5      134.77      136.13      2.69 o 
   8   1   5        6.29        6.24      1.53 o 
   9   1   5      124.19      127.59      2.67 o 
  10   1   5       62.72       68.23      3.56 o 
  11   1   5       16.56       13.91      2.38 o 
   1   2   5      332.94      318.89      2.71 o 
   2   2   5      255.23      282.59      2.13 o 
   3   2   5      438.54      418.51      3.04 o 
   4   2   5      275.36      273.60      2.80 o 
   5   2   5      123.38      137.52      2.14 o 
   6   2   5      666.84      664.43      5.57 o 
   7   2   5       12.84       13.99      1.43 o 
   8   2   5       16.94       16.84      1.53 o 
   9   2   5       62.91       68.87      2.24 o 
  10   2   5       33.12       28.63      2.23 o 
  11   2   5      150.88      156.04      4.97 o 
   1   3   5      443.82      424.20      3.73 o 
   2   3   5      799.59      803.53      4.83 o 
   3   3   5       85.76       94.19      1.55 o 
   4   3   5      505.79      473.79      3.56 o 
   5   3   5      331.65      315.51      2.70 o 
   6   3   5     1775.95     1744.87     11.84 o 
   7   3   5       71.54       67.35      1.67 o 
   8   3   5      152.09      141.41      2.50 o 
   9   3   5      210.96      208.07      3.24 o 
  10   3   5       16.48       13.45      2.36 o 
  11   3   5       21.96       14.89      2.04 o 
   1   4   5      692.86      706.95      5.97 o 
   2   4   5      241.62      219.28      2.63 o 
   3   4   5      116.77      116.90      2.15 o 
   4   4   5      453.89      466.15      4.44 o 
   5   4   5      308.37      310.66      2.52 o 
   6   4   5      143.41      153.13      2.02 o 
   7   4   5        7.04        3.09      1.20 o 
   8   4   5       22.18       19.37      1.46 o 
   9   4   5        8.79        5.72      1.79 o 
  10   4   5       14.57       16.65      2.06 o 
  11   4   5       39.75       47.11      3.92 o 
   1   5   5     1093.02     1124.22      8.81 o 
   2   5   5      100.10      106.38      1.89 o 
   3   5   5      240.20      242.80      2.60 o 
   4   5   5      182.43      192.49      2.93 o 
   5   5   5       17.44       16.68      1.23 o 
   6   5   5       44.32       44.34      1.67 o 
   7   5   5       41.74       46.42      2.90 o 
   8   5   5        6.04        7.11      1.23 o 
   9   5   5       83.35       95.07      3.00 o 
  10   5   5        8.49        7.10      2.38 o 
  11   5   5        1.10       -2.87      2.93 o 
   1   6   5      610.98      581.56      4.93 o 
   2   6   5      240.46      254.39      2.83 o 
   3   6   5      530.03      543.92      5.51 o 
   4   6   5      363.05      348.52      2.96 o 
   5   6   5        7.87        6.54      1.13 o 
   6   6   5        1.44        0.39      0.69 o 
   7   6   5       40.55       38.66      1.23 o 
   8   6   5       18.88       16.51      1.73 o 
   9   6   5       18.45       17.47      2.84 o 
  10   6   5        2.28        2.00      2.14 o 
   1   7   5      113.18      107.35      1.72 o 
   2   7   5      747.28      731.21      5.92 o 
   3   7   5      757.86      739.94      4.52 o 
   4   7   5      796.49      766.38      7.20 o 
   5   7   5       56.16       54.96      2.95 o 
   6   7   5      341.64      348.98      7.28 o 
   7   7   5       25.74       28.18      2.49 o 
   8   7   5      142.83      145.57      5.50 o 
   9   7   5       45.19       46.02      3.18 o 
  10   7   5       63.75       70.30      3.68 o 
   1   8   5      130.85      125.91      1.92 o 
   2   8   5      368.13      356.29      3.25 o 
   3   8   5      417.25      413.90      4.75 o 
   4   8   5      107.15      111.50      2.50 o 
   5   8   5       18.59       14.41      2.15 o 
   6   8   5      145.29      144.19      5.90 o 
   7   8   5       82.82       84.75      3.75 o 
   8   8   5        2.25        3.76      2.41 o 
   9   8   5       16.15       18.66      2.41 o 
  10   8   5        2.01        6.68      2.43 o 
   1   9   5      485.38      472.66      4.22 o 
   2   9   5       51.35       65.95      2.39 o 
   3   9   5      395.40      387.92      5.58 o 
   4   9   5       49.49       39.25      2.54 o 
   5   9   5       52.72       55.62      2.43 o 
   6   9   5       96.82       93.71      4.03 o 
   7   9   5      281.29      282.88      4.89 o 
   8   9   5      111.52      115.74      3.29 o 
   9   9   5       90.46       99.57      7.55 o 
   1  10   5      161.64      156.87      2.91 o 
   2  10   5       54.01       42.90      1.15 o 
   3  10   5        9.39        6.60      1.47 o 
   4  10   5      101.55      111.28      2.64 o 
   5  10   5      126.64      124.04      5.07 o 
   6  10   5       36.10       38.29      2.78 o 
   7  10   5       43.59       43.19      2.47 o 
   8  10   5       71.35       80.94      5.47 o 
   9  10   5        9.17        9.55      2.26 o 
   1  11   5      105.12       92.44      1.90 o 
   2  11   5      268.00      278.66      3.59 o 
   3  11   5      344.86      325.82      4.00 o 
   4  11   5      754.34      751.90      7.82 o 
   5  11   5       24.32       26.70      2.63 o 
   6  11   5       27.50       27.16      2.09 o 
   7  11   5       46.35       48.36      3.91 o 
   8  11   5       27.08       22.86      3.21 o 
   9  11   5       18.39       13.30      3.03 o 
   1  12   5      111.90      110.03      2.27 o 
   2  12   5      223.66      215.70      3.30 o 
   3  12   5       77.76       81.31      2.43 o 
   4  12   5      190.41      193.53      3.49 o 
   5  12   5       80.29       83.63      3.12 o 
   6  12   5       27.53       26.99      2.46 o 
   7  12   5      125.20      131.53      4.19 o 
   8  12   5       90.24       98.31      4.37 o 
   1  13   5      269.66      261.05      4.37 o 
   2  13   5       18.51       18.00      1.80 o 
   3  13   5      262.95      275.98      4.30 o 
   4  13   5      117.38      123.54      3.38 o 
   5  13   5       62.93       68.62      2.86 o 
   6  13   5       21.12       19.44      2.27 o 
   7  13   5      141.47      150.44      5.82 o 
   1  14   5       19.89       20.36      1.94 o 
   2  14   5      194.42      197.16      3.46 o 
   3  14   5       23.55       22.77      1.99 o 
   4  14   5       59.44       65.43      3.20 o 
   5  14   5        0.24        2.00      1.59 o 
   6  14   5       17.55       10.58      3.24 o 
   1  15   5       18.38       19.46      2.49 o 
   2  15   5       45.81       47.79      3.06 o 
   3  15   5       45.30       48.51      2.39 o 
   4  15   5      130.68      130.31      3.33 o 
   5  15   5        0.96        3.37      1.95 o 
   1  16   5      148.65      151.35      3.89 o 
   2  16   5        8.06        8.44      2.07 o 
   3  16   5       18.87       17.89      3.62 o 
   4  16   5       77.24       73.38      3.17 o 
   1  17   5      351.46      380.08      5.69 o 
   2  17   5        3.53        1.24      1.58 o 
   0   0   6     5605.07     6246.34     93.91 o 
   2   0   6      672.39      640.11      6.41 o 
   4   0   6      125.16      137.68      3.76 o 
   6   0   6      212.88      214.18      3.25 o 
   8   0   6       66.94       76.28      8.96 o 
  10   0   6       72.43       79.96      5.55 o 
   0   1   6     1211.50     1278.99     11.26 o 
   1   1   6       40.20       49.56      1.64 o 
   2   1   6      249.23      256.76      2.95 o 
   3   1   6      660.49      652.78      4.59 o 
   4   1   6      125.31      127.25      2.23 o 
   5   1   6      488.30      495.56      4.14 o 
   6   1   6      183.33      181.32      2.65 o 
   7   1   6      112.47      113.20      3.33 o 
   8   1   6       51.70       55.21      1.90 o 
   9   1   6       14.73       14.24      1.71 o 
  10   1   6        0.26        1.78      1.86 o 
  11   1   6        8.45        7.39      1.95 o 
   0   2   6      188.60      205.48      4.23 o 
   1   2   6      181.62      173.44      2.50 o 
   2   2   6       51.57       48.77      1.29 o 
   3   2   6      127.45      129.49      1.49 o 
   4   2   6      233.67      225.02      2.16 o 
   5   2   6      546.59      545.83      4.72 o 
   6   2   6      125.79      122.22      2.45 o 
   7   2   6       28.44       25.89      1.86 o 
   8   2   6       23.49       23.28      1.59 o 
   9   2   6       10.62       10.29      2.15 o 
  10   2   6       47.83       50.79      3.40 o 
  11   2   6       19.34       14.45      3.39 o 
   0   3   6      301.86      271.58      4.19 o 
   1   3   6       31.14       28.91      1.23 o 
   2   3   6      522.59      520.00      3.28 o 
   3   3   6       66.79       65.90      1.19 o 
   4   3   6      197.93      191.83      2.10 o 
   5   3   6      711.03      706.46      5.15 o 
   6   3   6      316.70      282.83      3.10 o 
   7   3   6       99.73       92.71      2.79 o 
   8   3   6       11.78        9.45      1.41 o 
   9   3   6       10.75       11.83      1.63 o 
  10   3   6       21.20       23.21      2.81 o 
  11   3   6       84.89       87.47      6.53 o 
   0   4   6      605.86      592.26      6.93 o 
   1   4   6      484.52      482.33      3.89 o 
   2   4   6      636.65      645.75      5.12 o 
   3   4   6       33.12       30.20      1.30 o 
   4   4   6      611.48      610.17      4.38 o 
   5   4   6       97.31       94.22      1.48 o 
   6   4   6       87.20       86.59      1.74 o 
   7   4   6       35.71       36.76      2.26 o 
   8   4   6       81.92       84.07      2.49 o 
   9   4   6       15.47       19.72      2.27 o 
  10   4   6       18.23       19.09      3.36 o 
   0   5   6      442.01      463.02      7.02 o 
   1   5   6      137.90      146.31      2.92 o 
   2   5   6      134.46      131.09      2.56 o 
   3   5   6      742.89      760.34      5.48 o 
   4   5   6      142.49      146.87      2.15 o 
   5   5   6      676.50      687.88      4.94 o 
   6   5   6      123.07      120.91      2.33 o 
   7   5   6      160.88      157.75      2.16 o 
   8   5   6       51.08       49.38      2.54 o 
   9   5   6       19.27       19.26      2.66 o 
  10   5   6       15.56       15.79      3.22 o 
   0   6   6      837.16      798.79      9.38 o 
   1   6   6      484.59      478.91      4.51 o 
   2   6   6      487.84      484.44      4.08 o 
   3   6   6      150.72      146.68      3.01 o 
   4   6   6       25.32       27.01      1.47 o 
   5   6   6      218.69      207.11      3.41 o 
   6   6   6        4.60        3.09      0.96 o 
   7   6   6       30.90       32.08      2.01 o 
   8   6   6      102.33      101.79      3.81 o 
   9   6   6       34.07       42.73      2.99 o 
  10   6   6       48.05       42.52      3.46 o 
   0   7   6      352.34      341.42      4.45 o 
   1   7   6      137.75      136.72      2.94 o 
   2   7   6      515.09      506.09      4.51 o 
   3   7   6      322.60      309.57      2.99 o 
   4   7   6       10.29       10.26      0.87 o 
   5   7   6        7.49        6.91      1.95 o 
   6   7   6        8.24        9.64      1.96 o 
   7   7   6       13.56       16.33      2.31 o 
   8   7   6      348.82      357.01      6.05 o 
   9   7   6       10.94       12.15      2.96 o 
  10   7   6       65.81       75.09      3.52 o 
   0   8   6      224.11      212.07      6.23 o 
   1   8   6      105.34      105.97      3.36 o 
   2   8   6       76.29       77.28      1.93 o 
   3   8   6       72.69       76.27      1.26 o 
   4   8   6        2.77        1.26      1.71 o 
   5   8   6      102.67      103.06      2.92 o 
   6   8   6       56.01       60.60      3.39 o 
   7   8   6        0.98        2.23      2.05 o 
   8   8   6      169.41      183.90      4.98 o 
   9   8   6      102.47      108.40      5.38 o 
   0   9   6      140.78      141.90      5.33 o 
   1   9   6      304.90      282.94      3.06 o 
   2   9   6       40.69       39.53      1.80 o 
   3   9   6      226.33      212.31      3.28 o 
   4   9   6       20.59       17.10      1.82 o 
   5   9   6      169.82      182.82      3.98 o 
   6   9   6       31.12       32.77      2.76 o 
   7   9   6      103.37       93.94      3.81 o 
   8   9   6       67.48       66.13      4.47 o 
   9   9   6       43.43       43.78      3.52 o 
   0  10   6      134.46      144.53      3.05 o 
   1  10   6       84.90       77.42      2.16 o 
   2  10   6      611.63      573.65      4.42 o 
   3  10   6      165.73      150.45      3.07 o 
   4  10   6      134.66      124.56      3.34 o 
   5  10   6       65.68       64.85      4.24 o 
   6  10   6       72.80       73.10      3.33 o 
   7  10   6       44.47       40.23      3.50 o 
   8  10   6       17.00       16.04      3.44 o 
   9  10   6       58.19       68.94      6.51 o 
   0  11   6      314.27      312.13      4.46 o 
   1  11   6       87.09       85.12      2.12 o 
   2  11   6      253.16      259.45      3.29 o 
   3  11   6      135.22      139.39      3.31 o 
   4  11   6       90.49       88.94      2.60 o 
   5  11   6        8.73        7.61      2.39 o 
   6  11   6       34.18       39.47      2.55 o 
   7  11   6       19.08       19.34      3.18 o 
   8  11   6       30.03       31.04      4.11 o 
   0  12   6       76.64       82.05      2.37 o 
   1  12   6       37.48       36.60      2.08 o 
   2  12   6       60.18       69.76      2.74 o 
   3  12   6      143.22      149.51      3.05 o 
   4  12   6       94.66      102.81      2.69 o 
   5  12   6        8.95       10.41      3.03 o 
   6  12   6       22.47       20.65      2.51 o 
   7  12   6        4.16        3.11      2.64 o 
   0  13   6       77.06       70.91      3.94 o 
   1  13   6       81.81       78.31      2.84 o 
   2  13   6        1.36        2.18      1.53 o 
   3  13   6      155.30      167.13      3.59 o 
   4  13   6       31.99       30.38      2.29 o 
   5  13   6      142.96      150.64      3.49 o 
   6  13   6       18.13       18.12      1.99 o 
   7  13   6       71.97       83.78      3.62 o 
   0  14   6      179.54      184.18      7.40 o 
   1  14   6       58.97       64.35      2.72 o 
   2  14   6      160.04      168.02      3.65 o 
   3  14   6       28.07       22.31      2.90 o 
   4  14   6       52.00       60.19      3.03 o 
   5  14   6       64.59       66.80      2.85 o 
   6  14   6       27.93       29.14      2.70 o 
   0  15   6      292.95      320.79     10.47 o 
   1  15   6       11.88        9.59      2.18 o 
   2  15   6      215.90      220.02      7.46 o 
   3  15   6       19.02       22.52      2.35 o 
   4  15   6       24.24       25.88      2.68 o 
   5  15   6       32.77       37.85      3.34 o 
   0  16   6      129.51      133.84      5.79 o 
   1  16   6       89.48      102.62      4.16 o 
   2  16   6       42.92       49.74      2.61 o 
   3  16   6       86.58       84.13      3.07 o 
   2   0   7     1025.57     1049.74     11.98 o 
   4   0   7      194.61      199.32      2.97 o 
   6   0   7      407.25      416.03      6.15 o 
   8   0   7        2.91        2.24      1.79 o 
  10   0   7       12.58       12.32      2.13 o 
   1   1   7       56.32       68.47      3.82 o 
   2   1   7      119.29      130.00      2.21 o 
   3   1   7      162.80      161.03      2.02 o 
   4   1   7      229.88      222.16      2.40 o 
   5   1   7      175.85      179.22      2.63 o 
   6   1   7      201.44      206.91      2.38 o 
   7   1   7      308.46      317.14      3.15 o 
   8   1   7      194.52      184.39      2.97 o 
   9   1   7        4.31        4.07      1.45 o 
  10   1   7       29.13       29.17      2.12 o 
   1   2   7      401.83      390.28      3.82 o 
   2   2   7       39.22       34.76      1.34 o 
   3   2   7      181.11      177.36      2.27 o 
   4   2   7       22.88       24.71      1.45 o 
   5   2   7       12.47        8.29      1.08 o 
   6   2   7       51.09       51.82      1.46 o 
   7   2   7      354.55      353.02      3.71 o 
   8   2   7       59.31       59.73      1.86 o 
   9   2   7      235.65      254.55      3.96 o 
  10   2   7        1.15        5.36      1.92 o 
   1   3   7       90.77       86.29      2.01 o 
   2   3   7      215.46      205.45      2.14 o 
   3   3   7      197.78      206.24      1.73 o 
   4   3   7     1945.93     1895.27     11.20 o 
   5   3   7       21.14       26.77      1.13 o 
   6   3   7       97.46       94.72      1.98 o 
   7   3   7       21.67       22.27      1.58 o 
   8   3   7      125.77      129.46      2.33 o 
   9   3   7        3.45        6.48      2.07 o 
  10   3   7       10.76       11.27      2.54 o 
   1   4   7       82.09       84.26      2.89 o 
   2   4   7      204.53      196.18      3.35 o 
   3   4   7      500.38      472.48      4.23 o 
   4   4   7      304.32      303.88      3.11 o 
   5   4   7       79.28       70.34      2.11 o 
   6   4   7        3.63        1.98      0.87 o 
   7   4   7        3.10        3.39      1.45 o 
   8   4   7       28.64       28.98      1.82 o 
   9   4   7       21.75       23.22      2.87 o 
  10   4   7       70.12       80.08      3.80 o 
   1   5   7      461.31      472.17      4.19 o 
   2   5   7       30.49       29.65      1.70 o 
   3   5   7      151.02      153.52      2.32 o 
   4   5   7      148.46      148.56      3.08 o 
   5   5   7       28.76       28.46      1.58 o 
   6   5   7       13.85       13.36      1.35 o 
   7   5   7       45.83       47.88      1.85 o 
   8   5   7        5.02        3.51      2.17 o 
   9   5   7        4.46        4.81      2.82 o 
  10   5   7        7.24        7.44      2.79 o 
   1   6   7      591.72      600.98      6.54 o 
   2   6   7       53.84       54.14      1.80 o 
   3   6   7       59.80       57.90      1.56 o 
   4   6   7      134.29      125.56      1.62 o 
   5   6   7       48.49       44.46      1.51 o 
   6   6   7       56.69       59.42      1.97 o 
   7   6   7        7.67       10.18      2.69 o 
   8   6   7        1.31        3.03      2.20 o 
   9   6   7        4.24        6.65      2.60 o 
   1   7   7      832.79      813.19      7.57 o 
   2   7   7      850.23      828.61      6.69 o 
   3   7   7       13.08       12.23      1.52 o 
   4   7   7      120.53      119.11      1.88 o 
   5   7   7       45.31       42.46      1.59 o 
   6   7   7      126.21      137.24      4.08 o 
   7   7   7       60.78       68.48      3.38 o 
   8   7   7      108.93      118.70      3.93 o 
   9   7   7       35.38       32.20      3.58 o 
   1   8   7      394.85      406.03      4.68 o 
   2   8   7       14.47       16.48      1.23 o 
   3   8   7        6.40        7.89      0.90 o 
   4   8   7      128.60      123.13      1.62 o 
   5   8   7       10.20       12.68      1.71 o 
   6   8   7      118.74      135.21      4.10 o 
   7   8   7       21.10       22.14      2.63 o 
   8   8   7       33.11       39.72      2.94 o 
   9   8   7       21.70       20.08      2.95 o 
   1   9   7      238.64      240.83      2.92 o 
   2   9   7       43.27       36.09      1.62 o 
   3   9   7       43.38       46.30      1.48 o 
   4   9   7        8.43        8.85      1.90 o 
   5   9   7        1.56        1.41      1.81 o 
   6   9   7        2.52        1.41      1.83 o 
   7   9   7      146.42      163.69      4.04 o 
   8   9   7       52.81       52.81      4.32 o 
   1  10   7      158.90      150.18      3.03 o 
   2  10   7       92.42       89.46      1.80 o 
   3  10   7       91.80       93.39      2.35 o 
   4  10   7      317.99      325.56      4.48 o 
   5  10   7       53.21       51.89      2.73 o 
   6  10   7       33.52       42.03      2.64 o 
   7  10   7       34.53       34.44      2.72 o 
   8  10   7       12.86        9.38      2.84 o 
   1  11   7        4.89        3.56      1.74 o 
   2  11   7       46.59       53.93      1.96 o 
   3  11   7      102.35       99.77      2.52 o 
   4  11   7      146.98      156.12      3.84 o 
   5  11   7      173.15      177.31      3.76 o 
   6  11   7      146.44      152.61      4.11 o 
   7  11   7       18.77       15.50      3.33 o 
   1  12   7      103.38      105.81      3.65 o 
   2  12   7       32.96       34.65      2.49 o 
   3  12   7       37.82       50.07      2.56 o 
   4  12   7      286.10      277.14      6.66 o 
   5  12   7       59.18       58.64      4.39 o 
   6  12   7      147.14      148.27      3.85 o 
   7  12   7       25.37       25.24      3.39 o 
   1  13   7      141.71      135.96      3.70 o 
   2  13   7       31.55       30.88      2.22 o 
   3  13   7       28.71       31.26      2.48 o 
   4  13   7       14.19       12.46      2.18 o 
   5  13   7       30.76       32.91      2.40 o 
   6  13   7      262.83      290.05      4.92 o 
   1  14   7       17.57       19.19      2.65 o 
   2  14   7       24.43       22.31      2.32 o 
   3  14   7       15.53       15.35      2.38 o 
   4  14   7        6.70        3.80      1.92 o 
   5  14   7       82.38       84.80      2.70 o 
   1  15   7       16.27       12.34      2.26 o 
   2  15   7       57.88       63.78      4.54 o 
   3  15   7        1.01        6.29      2.17 o 
   4  15   7       13.73        7.07      2.55 o 
   1  16   7        4.45        1.93      2.33 o 
   0   0   8      576.26      588.03     12.07 o 
   2   0   8     1003.60     1062.67     13.43 o 
   4   0   8      150.24      146.45      3.07 o 
   6   0   8       53.03       51.99      2.17 o 
   8   0   8        1.92        1.90      1.77 o 
  10   0   8       74.37       87.47      4.95 o 
   0   1   8       65.76       70.80      2.97 o 
   1   1   8      197.31      182.64      2.69 o 
   2   1   8       49.56       51.96      1.73 o 
   3   1   8      154.95      155.90      3.28 o 
   4   1   8       22.10       19.11      1.21 o 
   5   1   8      126.53      128.65      2.67 o 
   6   1   8      154.74      149.86      2.38 o 
   7   1   8      125.39      125.66      2.63 o 
   8   1   8       68.50       66.70      2.69 o 
   9   1   8      104.70      117.87      3.42 o 
  10   1   8        6.83        2.81      1.56 o 
   0   2   8       77.72       83.07      2.69 o 
   1   2   8       64.16       64.70      2.58 o 
   2   2   8        2.33        3.10      0.95 o 
   3   2   8      256.80      261.16      2.39 o 
   4   2   8      117.11      110.60      1.74 o 
   5   2   8      125.88      123.41      3.50 o 
   6   2   8       15.31       12.86      1.29 o 
   7   2   8       26.30       27.38      1.81 o 
   8   2   8      100.34       94.17      2.75 o 
   9   2   8       27.62       21.23      1.71 o 
  10   2   8        0.61        2.38      2.34 o 
   0   3   8      723.26      726.39      8.05 o 
   1   3   8       20.07       22.04      1.64 o 
   2   3   8      170.28      170.10      1.99 o 
   3   3   8      150.24      154.86      2.47 o 
   4   3   8      184.08      158.86      2.44 o 
   5   3   8      229.19      215.53      3.00 o 
   6   3   8        2.46        2.38      1.08 o 
   7   3   8       24.25       22.43      1.83 o 
   8   3   8       24.61       26.92      2.15 o 
   9   3   8        6.89        7.35      2.43 o 
   0   4   8      755.37      763.11      9.48 o 
   1   4   8      485.30      462.75      4.07 o 
   2   4   8      539.99      537.82      3.32 o 
   3   4   8       57.33       55.13      2.36 o 
   4   4   8       75.50       74.34      2.90 o 
   5   4   8       87.50       87.02      2.07 o 
   6   4   8      110.35      107.06      2.52 o 
   7   4   8       25.47       24.90      2.53 o 
   8   4   8       97.82      110.45      3.50 o 
   9   4   8        5.09        4.14      2.47 o 
   0   5   8       32.40       34.85      2.15 o 
   1   5   8      298.36      301.52      3.66 o 
   2   5   8      506.40      506.83      4.74 o 
   3   5   8      348.71      347.54      4.33 o 
   4   5   8       14.74       15.32      1.29 o 
   5   5   8      502.69      507.46      4.43 o 
   6   5   8       65.09       64.99      1.99 o 
   7   5   8       89.39      101.53      3.29 o 
   8   5   8       45.84       42.96      3.48 o 
   9   5   8       15.51       18.85      2.59 o 
   0   6   8      679.73      650.23      7.29 o 
   1   6   8      121.22      121.91      2.52 o 
   2   6   8      270.91      263.22      3.88 o 
   3   6   8      242.97      246.86      3.42 o 
   4   6   8        8.82        9.91      1.22 o 
   5   6   8       41.65       45.44      1.60 o 
   6   6   8        6.90        6.02      1.98 o 
   7   6   8      128.25      131.82      4.27 o 
   8   6   8        2.45        3.09      2.02 o 
   9   6   8        1.62        2.33      2.33 o 
   0   7   8      846.83      849.77      8.63 o 
   1   7   8       40.32       36.76      2.75 o 
   2   7   8       85.60       84.28      1.91 o 
   3   7   8        9.89        8.79      1.14 o 
   4   7   8       37.81       38.59      1.54 o 
   5   7   8        9.86        8.51      2.00 o 
   6   7   8       26.22       31.09      2.47 o 
   7   7   8       76.71       90.56      3.55 o 
   8   7   8      113.73      123.88      3.93 o 
   9   7   8        4.71        5.32      2.60 o 
   0   8   8      100.57      103.16      3.32 o 
   1   8   8        7.78        6.94      1.47 o 
   2   8   8       55.87       49.68      2.37 o 
   3   8   8       29.19       32.91      1.26 o 
   4   8   8       16.61       19.87      1.79 o 
   5   8   8       30.42       38.61      4.38 o 
   6   8   8       61.20       73.44      4.24 o 
   7   8   8       82.73       94.53      3.65 o 
   8   8   8       34.54       34.61      3.03 o 
   0   9   8      135.02      140.07      5.53 o 
   1   9   8        4.85        2.95      0.95 o 
   2   9   8       70.31       74.22      2.15 o 
   3   9   8      103.98       96.63      2.23 o 
   4   9   8       27.86       31.58      2.34 o 
   5   9   8       32.99       31.63      2.51 o 
   6   9   8        8.04        8.69      2.10 o 
   7   9   8        6.65        4.78      2.40 o 
   8   9   8       15.56       15.34      2.58 o 
   0  10   8      619.85      605.06     10.44 o 
   1  10   8       28.74       30.13      2.40 o 
   2  10   8      120.05      118.76      2.24 o 
   3  10   8       94.06       93.10      3.14 o 
   4  10   8       27.94       27.72      3.01 o 
   5  10   8       53.75       56.27      3.19 o 
   6  10   8        1.81        8.89      2.17 o 
   7  10   8       97.02      109.12      4.57 o 
   0  11   8      162.10      160.58      4.93 o 
   1  11   8       51.27       50.36      2.74 o 
   2  11   8      114.47      125.24      3.56 o 
   3  11   8       30.16       37.28      2.46 o 
   4  11   8       48.23       49.34      2.93 o 
   5  11   8       89.64      101.21      3.31 o 
   6  11   8       30.29       29.28      2.93 o 
   7  11   8        0.38        0.86      1.84 o 
   0  12   8      230.86      227.83      5.57 o 
   1  12   8       60.48       63.01      3.62 o 
   2  12   8       57.16       56.11      2.53 o 
   3  12   8      106.12      109.91      3.12 o 
   4  12   8        2.62        4.62      1.64 o 
   5  12   8       15.08       14.44      2.27 o 
   6  12   8       64.13       57.98      3.86 o 
   0  13   8       25.35       31.47      3.93 o 
   1  13   8       21.15       22.87      2.34 o 
   2  13   8        1.78        1.73      1.96 o 
   3  13   8      143.94      158.56      4.01 o 
   4  13   8        4.03        6.43      2.09 o 
   5  13   8       96.57      109.77      4.42 o 
   0  14   8       86.43       97.78      5.97 o 
   1  14   8        1.75       -1.68      3.44 o 
   2  14   8       54.38       59.93      3.33 o 
   3  14   8      142.34      139.99      4.25 o 
   4  14   8       98.86      106.57      3.75 o 
   0  15   8      285.82      300.95      8.03 o 
   1  15   8       11.37       12.65      2.91 o 
   2   0   9      313.31      322.57      4.04 o 
   4   0   9      512.80      529.40      6.77 o 
   6   0   9       48.73       57.59      5.60 o 
   8   0   9       79.18       78.99      4.66 o 
   1   1   9       79.92       81.00      2.44 o 
   2   1   9       15.41       12.87      1.58 o 
   3   1   9       19.79       19.56      1.16 o 
   4   1   9       38.35       43.48      1.72 o 
   5   1   9       19.43       20.11      1.73 o 
   6   1   9       44.42       44.54      1.95 o 
   7   1   9        8.62        8.86      1.67 o 
   8   1   9       80.68       83.27      2.46 o 
   9   1   9       31.93       33.20      2.39 o 
   1   2   9      285.57      291.68      3.13 o 
   2   2   9       31.45       33.72      1.50 o 
   3   2   9      215.41      205.52      2.21 o 
   4   2   9       52.41       48.66      1.33 o 
   5   2   9       16.10       14.43      1.21 o 
   6   2   9       20.97       21.59      2.24 o 
   7   2   9      193.05      200.96      2.88 o 
   8   2   9       31.01       37.27      2.38 o 
   9   2   9      104.81       98.15      4.00 o 
   1   3   9       35.12       33.78      1.87 o 
   2   3   9      638.47      626.05      5.91 o 
   3   3   9       12.99        8.65      0.83 o 
   4   3   9      171.28      162.51      2.59 o 
   5   3   9       45.50       44.71      1.93 o 
   6   3   9       63.56       71.62      2.03 o 
   7   3   9       14.13       14.12      1.71 o 
   8   3   9       34.64       38.76      2.20 o 
   9   3   9       28.51       26.84      3.14 o 
   1   4   9      279.37      288.57      3.50 o 
   2   4   9      340.62      344.62      2.45 o 
   3   4   9       71.26       74.24      1.99 o 
   4   4   9       19.08       24.66      1.59 o 
   5   4   9       11.44       10.11      1.29 o 
   6   4   9       90.81       96.62      2.39 o 
   7   4   9       13.73       13.28      1.51 o 
   8   4   9       18.19       24.45      2.49 o 
   9   4   9       17.01       16.83      3.26 o 
   1   5   9       60.07       60.33      1.33 o 
   2   5   9      189.93      183.44      3.58 o 
   3   5   9       41.38       47.41      3.06 o 
   4   5   9       82.11       80.03      2.07 o 
   5   5   9       42.82       42.94      1.94 o 
   6   5   9       23.29       24.90      1.59 o 
   7   5   9       82.89       90.01      3.67 o 
   8   5   9        6.64        6.79      2.43 o 
   1   6   9      359.87      373.11      5.07 o 
   2   6   9      111.99      109.23      2.55 o 
   3   6   9      157.55      161.83      3.78 o 
   4   6   9        4.74        7.10      1.38 o 
   5   6   9       48.30       49.76      2.86 o 
   6   6   9        7.28        6.19      2.13 o 
   7   6   9        4.14        1.97      2.60 o 
   8   6   9        4.53        3.61      2.16 o 
   1   7   9      339.79      330.06      3.45 o 
   2   7   9        8.01        7.88      1.81 o 
   3   7   9       13.85       15.18      1.26 o 
   4   7   9      176.08      187.88      2.54 o 
   5   7   9        3.93        3.12      1.86 o 
   6   7   9      122.57      129.90      3.59 o 
   7   7   9       13.75       14.02      2.61 o 
   8   7   9       23.39       19.50      2.94 o 
   1   8   9      105.94      107.25      3.07 o 
   2   8   9       28.99       29.43      1.62 o 
   3   8   9       17.40       17.68      1.38 o 
   4   8   9      134.79      141.84      3.49 o 
   5   8   9       13.88       19.45      2.56 o 
   6   8   9      200.27      212.06      4.82 o 
   7   8   9        9.98       12.50      2.50 o 
   1   9   9       30.26       30.83      2.53 o 
   2   9   9       11.96       12.76      1.64 o 
   3   9   9       39.06       44.90      3.96 o 
   4   9   9        6.59       10.62      2.00 o 
   5   9   9       77.78       89.22      3.53 o 
   6   9   9       62.27       73.65      3.58 o 
   7   9   9       46.97       37.23      3.19 o 
   1  10   9      200.90      195.53      3.00 o 
   2  10   9       96.92      102.19      3.58 o 
   3  10   9       23.66       22.57      3.45 o 
   4  10   9       47.52       51.74      4.58 o 
   5  10   9        8.04        8.86      1.99 o 
   6  10   9       97.97      112.36      3.48 o 
   1  11   9        5.16        4.15      1.90 o 
   2  11   9      108.80      106.78      3.49 o 
   3  11   9        9.61        7.74      2.31 o 
   4  11   9       25.24       28.55      3.02 o 
   5  11   9       28.24       22.93      2.73 o 
   6  11   9       20.75       21.59      2.31 o 
   1  12   9      146.27      160.08      6.85 o 
   2  12   9       23.90       25.97      4.30 o 
   3  12   9       22.64       25.76      3.03 o 
   4  12   9       71.70       71.03      4.62 o 
   5  12   9       35.14       27.68      2.34 o 
   1  13   9       92.62      107.78      4.81 o 
   2  13   9       22.65       20.02      2.63 o 
   3  13   9        0.02       -2.62      2.75 o 
   1  14   9        6.78        5.69      2.72 o 
   0   0  10      107.78      103.39      9.70 o 
   2   0  10      183.75      183.49      3.75 o 
   4   0  10      483.43      488.63      6.28 o 
   6   0  10        5.83        4.84      1.89 o 
   8   0  10       78.65       87.84      7.95 o 
   0   1  10       32.16       31.42      2.91 o 
   1   1  10      114.46      107.16      2.19 o 
   2   1  10       38.99       48.65      2.11 o 
   3   1  10       16.07       14.47      1.23 o 
   4   1  10       12.10       11.54      1.39 o 
   5   1  10       89.88       91.84      1.96 o 
   6   1  10        1.39        0.53      1.34 o 
   7   1  10        3.50        4.50      1.56 o 
   8   1  10       17.96       19.84      2.33 o 
   0   2  10       33.31       36.90      4.55 o 
   1   2  10       46.43       44.22      2.72 o 
   2   2  10       13.18        9.39      1.11 o 
   3   2  10      216.64      208.85      2.39 o 
   4   2  10       17.68       16.94      1.53 o 
   5   2  10       65.27       71.46      2.40 o 
   6   2  10       32.05       37.56      2.00 o 
   7   2  10       15.06       14.67      1.94 o 
   8   2  10       32.88       36.75      2.58 o 
   0   3  10      197.68      206.44      4.30 o 
   1   3  10        3.10        4.22      1.19 o 
   2   3  10        9.17        8.49      1.07 o 
   3   3  10       77.06       82.98      2.45 o 
   4   3  10        2.49        3.68      1.28 o 
   5   3  10       33.45       36.20      2.07 o 
   6   3  10        3.67        4.23      1.50 o 
   7   3  10       19.51       18.06      1.85 o 
   8   3  10       53.60       47.40      3.87 o 
   0   4  10     1310.75     1352.99     13.55 o 
   1   4  10        2.51        2.32      1.09 o 
   2   4  10      216.44      225.12      3.26 o 
   3   4  10      120.90      114.25      2.12 o 
   4   4  10        5.38        5.51      1.34 o 
   5   4  10       16.44       14.68      1.65 o 
   6   4  10       50.90       52.42      2.19 o 
   7   4  10       15.07       13.70      2.19 o 
   8   4  10      200.97      219.40      4.63 o 
   0   5  10      722.20      738.45      8.50 o 
   1   5  10       43.25       50.49      2.91 o 
   2   5  10       20.45       18.30      1.63 o 
   3   5  10      245.58      259.13      3.26 o 
   4   5  10       21.26       21.10      1.55 o 
   5   5  10       73.57       81.71      2.27 o 
   6   5  10        7.85        9.25      2.29 o 
   7   5  10       25.08       27.68      2.84 o 
   0   6  10      358.88      373.05      7.33 o 
   1   6  10       39.02       40.16      1.71 o 
   2   6  10       96.88      103.05      2.81 o 
   3   6  10      285.84      301.85      3.50 o 
   4   6  10       35.98       36.93      1.84 o 
   5   6  10      144.85      151.18      5.04 o 
   6   6  10       11.19       10.08      2.39 o 
   7   6  10       11.53       10.06      2.77 o 
   0   7  10        3.47        4.21      2.05 o 
   1   7  10       68.76       66.31      3.93 o 
   2   7  10       43.80       51.58      3.49 o 
   3   7  10       31.16       34.57      1.70 o 
   4   7  10       25.71       27.65      2.30 o 
   5   7  10       28.80       32.32      2.64 o 
   6   7  10       14.81       17.63      3.14 o 
   7   7  10        5.93        5.44      2.52 o 
   0   8  10      101.04      111.67      5.32 o 
   1   8  10       66.90       73.68      3.07 o 
   2   8  10       76.75       74.47      3.94 o 
   3   8  10       19.13       20.40      2.08 o 
   4   8  10       16.63       19.04      2.64 o 
   5   8  10       42.70       45.95      3.09 o 
   6   8  10       21.89       30.80      3.24 o 
   0   9  10       55.12       59.59      3.88 o 
   1   9  10       17.87       19.88      2.17 o 
   2   9  10       32.67       33.70      3.16 o 
   3   9  10       19.83       22.81      3.22 o 
   4   9  10       21.44       25.29      2.37 o 
   5   9  10        3.02        2.29      2.12 o 
   6   9  10        6.08       10.12      2.72 o 
   0  10  10      160.95      163.27      6.19 o 
   1  10  10       47.42       56.61      3.94 o 
   2  10  10       71.23       68.77      6.08 o 
   3  10  10       19.07       16.74      3.24 o 
   4  10  10        9.75       14.10      3.95 o 
   5  10  10      128.89      130.66      4.88 o 
   0  11  10      102.30       95.21      6.12 o 
   1  11  10        3.02        3.98      2.14 o 
   2  11  10       70.33       73.00      3.93 o 
   3  11  10       10.42        7.76      2.59 o 
   4  11  10       14.59       14.08      3.13 o 
   0  12  10      160.66      154.32      7.23 o 
   1  12  10        9.55        5.98      2.41 o 
   2  12  10       25.35       26.68      3.11 o 
   3  12  10       32.02       30.94      2.94 o 
   2   0  11       70.54       73.33      2.91 o 
   4   0  11       77.25       83.92      2.66 o 
   6   0  11       62.89       62.42      3.64 o 
   1   1  11      149.66      154.13      2.56 o 
   2   1  11        2.02        3.76      1.15 o 
   3   1  11       13.75       11.13      1.19 o 
   4   1  11       24.35       21.98      1.81 o 
   5   1  11       19.48       15.68      1.66 o 
   6   1  11       78.14       85.38      2.60 o 
   7   1  11        6.29        4.65      2.42 o 
   1   2  11      172.97      177.22      3.01 o 
   2   2  11       63.52       64.30      1.70 o 
   3   2  11       89.62       87.55      3.30 o 
   4   2  11       39.53       45.99      2.52 o 
   5   2  11       27.77       26.98      2.40 o 
   6   2  11       24.32       26.46      1.91 o 
   7   2  11        5.76        7.23      2.08 o 
   1   3  11        7.16        8.29      1.63 o 
   2   3  11       89.95       94.73      2.93 o 
   3   3  11       32.53       33.80      2.35 o 
   4   3  11       46.11       49.98      2.25 o 
   5   3  11       27.97       31.55      1.82 o 
   6   3  11      114.48      140.13      2.99 o 
   7   3  11       33.28       38.78      2.75 o 
   1   4  11      407.00      417.31      5.69 o 
   2   4  11       87.19       94.63      3.35 o 
   3   4  11       25.87       25.91      1.87 o 
   4   4  11       53.67       62.60      2.62 o 
   5   4  11       34.86       37.98      2.01 o 
   6   4  11       15.26       14.31      2.18 o 
   7   4  11       66.16       73.17      3.45 o 
   1   5  11       46.57       44.35      2.71 o 
   2   5  11       30.68       29.82      2.33 o 
   3   5  11       61.62       64.76      2.16 o 
   4   5  11       26.95       21.62      1.88 o 
   5   5  11       46.49       49.36      2.58 o 
   6   5  11        2.13        0.13      2.53 o 
   1   6  11      155.42      163.02      3.52 o 
   2   6  11      129.63      116.94      3.10 o 
   3   6  11      113.28      122.47      3.87 o 
   4   6  11       52.41       52.46      2.83 o 
   5   6  11       14.39       13.50      2.56 o 
   6   6  11       12.75       10.88      2.43 o 
   1   7  11        6.74        6.62      2.08 o 
   2   7  11       19.33       19.63      2.82 o 
   3   7  11      103.39      105.36      2.97 o 
   4   7  11       15.46       17.70      2.44 o 
   5   7  11       26.69       24.33      2.62 o 
   1   8  11       11.75       13.21      2.80 o 
   2   8  11       63.56       67.95      3.93 o 
   3   8  11       37.29       42.22      3.63 o 
   4   8  11       96.00       96.38      4.84 o 
   5   8  11       30.84       35.22      2.92 o 
   1   9  11       29.46       26.80      2.80 o 
   2   9  11       41.04       43.57      4.15 o 
   3   9  11       84.72       91.00      8.73 o 
   4   9  11       23.19       23.78      4.00 o 
   1  10  11       30.77       24.61      3.28 o 
   2  10  11       32.27       33.37      3.51 o 
   3  10  11        0.54       -2.40      2.96 o 
   1  11  11        2.84        2.87      2.06 o 
   0   0  12       89.80       85.64      6.69 o 
   2   0  12       83.69       86.55      4.57 o 
   4   0  12        2.89        3.43      3.04 o 
   6   0  12       61.94       51.69      3.72 o 
   0   1  12       62.42       60.66      3.01 o 
   1   1  12       36.87       44.08      1.93 o 
   2   1  12       13.12       11.86      1.66 o 
   3   1  12       70.32       74.93      5.07 o 
   4   1  12       19.57       19.98      2.59 o 
   5   1  12       14.25       13.58      2.04 o 
   6   1  12        4.04        2.41      2.27 o 
   0   2  12      133.66      135.76      5.58 o 
   1   2  12       96.47      100.02      3.14 o 
   2   2  12       38.16       39.35      2.09 o 
   3   2  12       19.38       15.65      1.87 o 
   4   2  12       24.08       22.84      1.94 o 
   5   2  12       10.83        9.97      1.90 o 
   6   2  12        1.85        3.46      1.70 o 
   0   3  12       38.77       35.18      4.52 o 
   1   3  12       38.35       40.02      2.39 o 
   2   3  12        5.83        1.38      1.73 o 
   3   3  12       29.85       31.34      2.09 o 
   4   3  12       23.43       24.01      2.10 o 
   5   3  12       33.04       37.91      2.42 o 
   0   4  12      133.73      140.58      5.51 o 
   1   4  12       42.25       47.83      4.22 o 
   2   4  12      239.28      245.59      4.45 o 
   3   4  12       58.89       53.29      2.75 o 
   4   4  12       10.06        9.08      2.11 o 
   5   4  12       45.97       44.21      2.54 o 
   0   5  12       79.63       81.24      6.51 o 
   1   5  12       41.19       49.01      5.12 o 
   2   5  12       68.38       69.96      3.04 o 
   3   5  12      129.55      141.44      3.54 o 
   4   5  12       10.15        9.54      2.18 o 
   5   5  12       59.71       68.18      3.59 o 
   0   6  12       35.99       27.12      7.05 o 
   1   6  12        0.61        0.14      2.17 o 
   2   6  12      107.29      104.86      4.00 o 
   3   6  12       17.81       19.46      2.36 o 
   4   6  12       69.95       73.49      3.10 o 
   0   7  12       27.07       21.13      8.42 o 
   1   7  12       42.15       40.98      3.41 o 
   2   7  12        3.99        0.38      2.01 o 
   3   7  12       27.54       21.67      3.44 o 
   4   7  12       14.62       13.24      3.16 o 
   0   8  12       37.35       38.12      4.10 o 
   1   8  12       47.30       50.05      3.02 o 
   2   8  12        8.09        2.14      3.07 o 
   3   8  12       35.35       29.02      4.25 o 
   0   9  12        3.50        8.38      4.46 o 
   1   9  12       18.04       18.56      2.40 o 
   2   0  13       18.64       18.72      3.05 o 
   4   0  13       27.18       29.38      3.40 o 
   1   1  13       74.69       75.11      3.58 o 
   2   1  13        6.76        2.15      2.47 o 
   3   1  13       47.40       53.40      4.84 o 
   4   1  13       17.23       15.49      2.48 o 
   1   2  13      111.20      120.71      4.55 o 
   2   2  13       21.35       21.05      2.30 o 
   3   2  13       26.07       24.72      2.29 o 
   4   2  13       10.92       13.91      2.53 o 
   1   3  13       15.98        9.94      2.75 o 
   2   3  13       42.91       42.21      3.66 o 
   3   3  13       19.77       18.99      2.33 o 
   1   4  13       48.95       49.65      3.84 o 
   2   4  13       17.13        9.92      2.20 o 
   3   4  13       80.58       80.70      3.13 o 
   1   5  13       40.88       40.47      3.45 o 
   2   5  13       75.33       85.36      6.59 o 
   1   6  13       29.99       29.61      2.88 o 
                                                 
